# Supplementary material for: The CfMK1 Gene Regulates Reproduction, Appressorium Formation, and Pathogenesis in a Pear Anthracnose-Causing Fungus
Source: J Fungi (Basel). 2022 Jan 14;8(1):77. doi: 10.3390/jof8010077 (PMC8779585; doi:10.3390/jof8010077)
Supplement: Supplementary file 1 [file jof-08-00077-s001.zip]

Archive with 2 entries (2 files):
- DataSheet Supporting Tables.xls
- Supporting figures.pdf
