# Supplementary material for: The CfMK1 Gene Regulates Reproduction, Appressorium Formation, and Pathogenesis in a Pear Anthracnose-Causing Fungus
Source: J Fungi (Basel). 2022 Jan 14;8(1):77. doi: 10.3390/jof8010077 (PMC8779585; doi:10.3390/jof8010077)
Supplement: Supplementary file 1 [file jof-08-00077-s001.zip › DataSheet Supporting Tables.xls]

## Sheet: Table S1
Table S1 PCR primers used in this study.
Name	Sequence (5’-3’)
MK1/1F	tcctgtctgccactacaaacct
MK1/2R	ttgacctccactagctccagccaagccacggattggtagcacgaagg
MK1/3F	gaatagagtagatgccgaccgcgggttgacaggcaaagtgagatgaggac
MK1/4R	gagggcgagaagtttggtgtc
MK1/5F	gcctacggagtcgtctggta
MK1/6R	attggtggtggtctggtttc
MK1/7F	tcgtcgtttcgttgtctcac
MK1/8R	gcttgatgacagccttgacc
YG/F	gatgtaggagggcgtggatatgtcct
HY/R	gtattgaccgattccttgcggtccgaa
HYG/F	ggcttggctggagctagtggaggtcaa
HYG/R	aacccgcggtcggcatctactctattc
H850	ttcctccctttatttcagattcaa
H852	atgttggcgacctcgtattgg
H855R	gctgatctgaccagttgc
H856F	gtcgatgcgacgcaatcgt
MK1-CN/F	cgactcactatagggcgaattgggtactcaaattggtcctgtctgccactacaaacct
MK1-C/R	caccaccccggtgaacagctcctcgcccttgctcacccgcataatctcctggtaaatc
MK1-CR/F	cagatcttggctttcgtaggaacccaatcttcaatgtcgcgcgcgaatc
pFL2 (native) insert/F	taacgccagggttttcccagtca
pFL2 (native) insert/R	cgtgctgcttcatgtggtcgg

## Sheet: Table S2
Table S2 Expression level of 3440 DEGs identified between the Cfmk1 mutant and WT.
gene_id	baseMean	baseMean_control_NC40_10d	baseMean_case_M30_10d	foldChange	log2FoldChange	pval	padj	up_down	expression_Sample_NC40_10d1	expression_Sample_NC40_10d2	expression_Sample_M30_10d1	expression_Sample_M30_10d2	gene_symbol	description	GO_id	GO_term	pathway	pathway_description
CGGC5_15191	39.6898	9.46406	69.9156	7.38748	2.88508	0.00256259	0.00997373	Up	0.160147	0.0360874	0.493453	0.881578		ABC multidrug transporter [Colletotrichum fructicola Nara gc5]	GO:0005524,GO:0005886,GO:0016021,GO:0035690,GO:0042626,GO:0055085	ATP binding|plasma membrane|integral component of membrane|cellular response to drug|ATPase activity, coupled to transmembrane movement of substances|transmembrane transport
CGGC5_8961	10.2692	0.487646	20.0507	41.1173	5.36167	0.00251778	0.00981628	Up	0	0	4.37221	2.88617		hypothetical protein CGGC5_8961 [Colletotrichum fructicola Nara gc5]
CGGC5_11193	15.9051	2.47136	29.3387	11.8715	3.56943	0.00251588	0.00981171	Up	0.331637	0.0819585	1.59347	1.59145		hypothetical protein CGGC5_11193 [Colletotrichum fructicola Nara gc5]
CGGC5_8556	166.539	97.3531	235.724	2.42133	1.2758	0.00249261	0.0097378	Up	1.7573	1.80922	7.04175	5.65162		cytochrome p450 [Colletotrichum fructicola Nara gc5]	GO:0004497,GO:0005506,GO:0009820,GO:0016021,GO:0016705,GO:0020037	monooxygenase activity|iron ion binding|alkaloid metabolic process|integral component of membrane|oxidoreductase activity, acting on paired donors, with incorporation or reduction of molecular oxygen|heme binding
CGGC5_6233	452.752	293.697	611.807	2.08312	1.05875	0.00249066	0.00973301	Up	10.6024	9.55069	25.8201	20.1473	BDH2; YAL061W; FUN50	alcohol dehydrogenase, zinc-containing, putative [Colletotrichum fructicola Nara gc5]	GO:0005634,GO:0005737,GO:0008270,GO:0016616,GO:0052587	nucleus|cytoplasm|zinc ion binding|oxidoreductase activity, acting on the CH-OH group of donors, NAD or NADP as acceptor|diacetyl reductase ((R)-acetoin forming) activity
CGGC5_6248	308.823	194.649	422.997	2.17312	1.11977	0.00248891	0.00972899	Up	3.63982	2.95239	8.35975	9.149		fungal specific transcription factor [Colletotrichum fructicola Nara gc5]
CGGC5_1159	258.572	160.67	356.474	2.21866	1.14969	0.00248098	0.00970079	Up	1.48427	2.39875	2.44939	3.3894		hypothetical protein CGGC5_1159 [Colletotrichum fructicola Nara gc5]
CGGC5_14886	17.1462	2.99214	31.3003	10.4608	3.38693	0.00245994	0.00962687	Up	0.104102	0.0523492	0.689698	0.667756	het-6; B2A19.100, NCU03533	het domain containing protein [Colletotrichum fructicola Nara gc5]
CGGC5_6466	332.135	209.956	454.314	2.16385	1.1136	0.00245315	0.00960309	Up	8.56551	5.38621	16.9462	15.2225	2MBCD; Synonyms=IVD1; PGSC0003DMG400026901	acyl-CoA dehydrogenase [Colletotrichum fructicola Nara gc5]	GO:0003853,GO:0005739,GO:0050660,GO:1902190,GO:1902192	2-methylacyl-CoA dehydrogenase activity|mitochondrion|flavin adenine dinucleotide binding|2-methylbutanoyl-CoA(4-) catabolic process|2-methylbut-2-enoyl-CoA(4-) metabolic process
CGGC5_10689	30.8738	8.94328	52.8044	5.90437	2.56178	0.00243977	0.00955347	Up	0.360966	0.161411	0.945585	1.86491	ARB_02369	sterol esterase from carbohydrate esterase family ce10 [Colletotrichum fructicola Nara gc5]	GO:0004806,GO:0005576,GO:0006629	triglyceride lipase activity|extracellular region|lipid metabolic process
CGGC5_7522	8.31514	0	16.6303	Inf	Inf	0.00239931	0.00940593	Up	0	0	0.799182	0.336845	yanF {ECO:0000303|PubMed:24684908}; ASPNIDRAFT_44970	FAD binding domain-containing protein [Colletotrichum fructicola Nara gc5]	GO:0016114,GO:0016491,GO:0071949	terpenoid biosynthetic process|oxidoreductase activity|FAD binding
CGGC5_9735	86.1801	36.9234	135.437	3.66805	1.87501	0.00238796	0.00936686	Up	0.5309	0.642477	1.41242	2.57736	ams1; Synonyms=mns2; SPAC513.05	alpha-mannosidase [Colletotrichum fructicola Nara gc5]	GO:0000329,GO:0004559,GO:0005829,GO:0006013,GO:0009313,GO:0030246,GO:0046872	fungal-type vacuole membrane|alpha-mannosidase activity|cytosol|mannose metabolic process|oligosaccharide catabolic process|carbohydrate binding|metal ion binding
CGGC5_11553	198.308	118.861	277.755	2.33679	1.22453	0.00238496	0.00935783	Up	2.2575	2.10672	5.69395	6.21956	CLB4; Synonyms=CYB2; CaO19.7186	g2 mitotic-specific cyclin cdc13 [Colletotrichum fructicola Nara gc5]	GO:0000079,GO:0000278,GO:0000307,GO:0005634,GO:0005737,GO:0005813,GO:0006468,GO:0007088,GO:0007346,GO:0008284,GO:0016538,GO:0019901,GO:0030447,GO:0045787,GO:0051301	regulation of cyclin-dependent protein serine/threonine kinase activity|mitotic cell cycle|cyclin-dependent protein kinase holoenzyme complex|nucleus|cytoplasm|centrosome|protein phosphorylation|regulation of mitotic nuclear division|regulation of mitotic cell cycle|positive regulation of cell proliferation|cyclin-dependent protein serine/threonine kinase regulator activity|protein kinase binding…
CGGC5_12090	86.9956	44.4037	129.587	2.91839	1.54517	0.00236749	0.00929467	Up	1.60402	1.22658	4.13037	4.02779	HET-E1	het domain protein [Colletotrichum fructicola Nara gc5]	GO:0005525	GTP binding
CGGC5_4969	56.084	24.6235	87.5444	3.55532	1.82998	0.00236526	0.0092913	Up	0.551486	0.108096	6.21423	3.80267		hypothetical protein CGGC5_4969 [Colletotrichum fructicola Nara gc5]
CGGC5_10951	18.434	3.6123	33.2557	9.20624	3.20261	0.00233615	0.00919567	Up	0	0	4.07976	2.75808		endoribonuclease l-psp [Colletotrichum fructicola Nara gc5]
CGGC5_1463	13.4932	1.56233	25.4242	16.2732	4.02443	0.00232655	0.00916054	Up	0	0.210337	1.10014	1.42313	vrtI {ECO:0000303|PubMed:20534346}	2og-fe oxygenase family protein [Colletotrichum fructicola Nara gc5]	GO:0016114,GO:0016491,GO:0046872	terpenoid biosynthetic process|oxidoreductase activity|metal ion binding
CGGC5_1698	516.36	336.78	695.94	2.06645	1.04716	0.00229509	0.00904986	Up	8.36183	10.7196	33.5649	23.9159		zinc fyve domain containing protein [Colletotrichum fructicola Nara gc5]
CGGC5_6356	107.329	27.8144	186.843	6.71748	2.74792	0.00224117	0.00885272	Up	0.788965	1.00177	8.51194	4.61054		12-oxophytodienoate reductase [Colletotrichum fructicola Nara gc5]	GO:0010181,GO:0016491	FMN binding|oxidoreductase activity
CGGC5_5806	75.5008	36.5589	114.443	3.13036	1.64633	0.0022266	0.00880289	Up	1.08492	0.767407	3.37351	2.60061	patE {ECO:0000303|PubMed:19383676}; ACLA_093600	choline dehydrogenase [Colletotrichum fructicola Nara gc5]	GO:0016614,GO:0050660	oxidoreductase activity, acting on CH-OH group of donors|flavin adenine dinucleotide binding	ko00260	Glycine, serine and threonine metabolism
CGGC5_13953	17.3897	2.99214	31.7872	10.6236	3.4092	0.00218161	0.0086449	Up	0.179168	0.0872667	1.2449	1.15755	xyn1	endo-1,4-beta-xylanase [Colletotrichum fructicola Nara gc5]	GO:0005576,GO:0030248,GO:0031176,GO:0045493	extracellular region|cellulose binding|endo-1,4-beta-xylanase activity|xylan catabolic process
CGGC5_13064	60.4246	26.9624	93.8869	3.48215	1.79998	0.0021799	0.00864101	Up	0.402771	0.266004	1.12056	1.35929		nacht and ankyrin domain protein [Colletotrichum fructicola Nara gc5]
CGGC5_6897	104.313	55.0657	153.561	2.78869	1.47959	0.00217183	0.00861155	Up	2.9175	1.70393	6.52954	6.54175		prostacyclin synthase [Colletotrichum fructicola Nara gc5]	GO:0004497,GO:0005506,GO:0016021,GO:0016705,GO:0020037	monooxygenase activity|iron ion binding|integral component of membrane|oxidoreductase activity, acting on paired donors, with incorporation or reduction of molecular oxygen|heme binding
CGGC5_9443	121.233	66.4234	176.043	2.65031	1.40616	0.00216805	0.00859906	Up	1.97111	1.23403	4.62294	4.49258		benzoate 4-monooxygenase cytochrome p450 [Colletotrichum fructicola Nara gc5]	GO:0004497,GO:0005506,GO:0009820,GO:0016021,GO:0016705,GO:0020037	monooxygenase activity|iron ion binding|alkaloid metabolic process|integral component of membrane|oxidoreductase activity, acting on paired donors, with incorporation or reduction of molecular oxygen|heme binding
CGGC5_3273	356.038	225.489	486.587	2.15792	1.10964	0.00215505	0.00855755	Up	4.10945	3.30239	8.45984	7.50489	CIMG_00151	dihydrodipicolinate synthetase [Colletotrichum fructicola Nara gc5]	GO:0008700	4-hydroxy-2-oxoglutarate aldolase activity
CGGC5_2307	361.969	203.077	520.861	2.56484	1.35887	0.0021486	0.00853443	Up	11.5908	5.31751	25.1884	18.1368		hypothetical protein CGGC5_2307 [Colletotrichum fructicola Nara gc5]
CGGC5_2445	10.5117	0.487646	20.5358	42.1121	5.39616	0.00214444	0.00852041	Up	0	0	0.319616	0.37365	ARB_02372	FAD binding domain protein [Colletotrichum fructicola Nara gc5]	GO:0005576,GO:0016491,GO:0071949	extracellular region|oxidoreductase activity|FAD binding
CGGC5_5813	378.322	240.715	515.93	2.14333	1.09985	0.00213632	0.00849314	Up	4.7654	5.20428	11.4502	10.5494	SPBC1711.16	transducin family protein [Colletotrichum fructicola Nara gc5]	GO:0005634,GO:0005730,GO:0005829,GO:0006364	nucleus|nucleolus|cytosol|rRNA processing
CGGC5_7059	4027.45	1323.8	6731.11	5.0847	2.34616	0.00213139	0.00847605	Up	162.191	95.4032	940.222	484.877		hypothetical protein CGGC5_7059 [Colletotrichum fructicola Nara gc5]
CGGC5_7368	44.088	17.2757	70.9002	4.10404	2.03705	0.0021211	0.0084376	Up	0.516321	0.953325	2.6853	4.769	UPC2 {ECO:0000303|PubMed:15590814}; Synonyms=ECM22; CaO19.391, CaO19.8021	C6 finger domain-containing protein [Colletotrichum fructicola Nara gc5]	GO:0000982,GO:0003677,GO:0005634,GO:0008204,GO:0008270,GO:0009405,GO:0016125,GO:0035690,GO:0045892,GO:0045944	transcription factor activity, RNA polymerase II proximal promoter sequence-specific DNA binding|DNA binding|nucleus|ergosterol metabolic process|zinc ion binding|pathogenesis|sterol metabolic process|cellular response to drug|negative regulation of transcription, DNA-templated|positive regulation of transcription by RNA polymerase II
CGGC5_4717	318.856	154.005	483.707	3.14085	1.65116	0.00211907	0.00843198	Up	18.3434	7.7402	47.904	36.7408		ethyl tert-butyl ether degradation [Colletotrichum fructicola Nara gc5]
CGGC5_14139	41.3701	15.2495	67.4907	4.42575	2.14592	0.00209702	0.00835606	Up	0.936655	0	2.42284	1.57126		cytochrome p450 oxidoreductase [Colletotrichum fructicola Nara gc5]	GO:0004497,GO:0005506,GO:0009405,GO:0016021,GO:0016705,GO:0020037	monooxygenase activity|iron ion binding|pathogenesis|integral component of membrane|oxidoreductase activity, acting on paired donors, with incorporation or reduction of molecular oxygen|heme binding
CGGC5_13318	12.225	0.975292	23.4747	24.0695	4.58913	0.00205918	0.00821786	Up	0.0427153	0	0.459059	0.379186	ARB_01444	endo-1,3-beta-glucanase [Colletotrichum fructicola Nara gc5]	GO:0005576,GO:0005618,GO:0008152,GO:0052861,GO:0052862	extracellular region|cell wall|metabolic process|glucan endo-1,3-beta-glucanase activity, C-3 substituted reducing group|glucan endo-1,4-beta-glucanase activity, C-3 substituted reducing group
CGGC5_9811	39.8887	14.7381	65.0393	4.41301	2.14176	0.00204468	0.00816483	Up	0.804147	0.791279	2.66776	2.41883	Cel61a; MYCTH_46583	endo-1,4-beta-glucanase [Colletotrichum fructicola Nara gc5]	GO:0005576,GO:0016491,GO:0016798,GO:0030245,GO:0030248	extracellular region|oxidoreductase activity|hydrolase activity, acting on glycosyl bonds|cellulose catabolic process|cellulose binding
CGGC5_4193	142.599	79.8124	205.386	2.57336	1.36366	0.00204375	0.00816352	Up	2.03107	0.918626	3.32512	3.74064	ustP {ECO:0000303|PubMed:27166860}; AFLA_095010	peptidase s41 family protein [Colletotrichum fructicola Nara gc5]	GO:0008236	serine-type peptidase activity
CGGC5_9921	245.807	120.012	371.602	3.09639	1.63059	0.00203526	0.00813441	Up	4.54136	7.92055	6.56261	9.93603	SPBC23G7.10c	NADPH dehydrogenase, partial [Colletotrichum fructicola Nara gc5]	GO:0003959,GO:0005622,GO:0005634,GO:0005829,GO:0010181,GO:0018548,GO:0052690	NADPH dehydrogenase activity|intracellular|nucleus|cytosol|FMN binding|pentaerythritol trinitrate reductase activity|trichloro-p-hydroquinone reductive dehalogenase activity
CGGC5_4208	28.9557	8.52189	49.3894	5.79559	2.53496	0.00202896	0.00811883	Up	0.0913653	0.320965	2.10824	2.22937	XBAT33; At5g07270; T28J14.210	multiple ankyrin repeats single kh domain-containing protein [Colletotrichum fructicola Nara gc5]	GO:0004842,GO:0016567,GO:0046872	ubiquitin-protein transferase activity|protein ubiquitination|metal ion binding
CGGC5_1283	8.5595	0	17.119	Inf	Inf	0.00200273	0.00802575	Up	0	0	0.251921	0.355621		hypothetical protein CGGC5_1283 [Colletotrichum fructicola Nara gc5]
CGGC5_4187	852.731	565.602	1139.86	2.01531	1.011	0.00200244	0.00802575	Up	7.76423	8.76337	16.3909	18.8131	IP5P8 {ECO:0000305}; At2g37440 {ECO:0000312|Araport:AT2G37440}; F3G5.23 {ECO:0000312|EMBL:AAC98062.1}	phosphatase family protein [Colletotrichum fructicola Nara gc5]	GO:0004439,GO:0034485,GO:0046856	phosphatidylinositol-4,5-bisphosphate 5-phosphatase activity|phosphatidylinositol-3,4,5-trisphosphate 5-phosphatase activity|phosphatidylinositol dephosphorylation	ko00562,ko04070	Inositol phosphate metabolism|Phosphatidylinositol signaling system
CGGC5_12344	30.8634	9.39779	52.329	5.56822	2.47722	0.00198447	0.00796202	Up	0.990557	0.262476	2.22544	1.38374		hypothetical protein CGGC5_12344 [Colletotrichum fructicola Nara gc5]
CGGC5_10766	411.194	261.949	560.439	2.1395	1.09727	0.00198436	0.00796202	Up	4.38585	3.73084	10.1718	8.75395		3-hydroxymethyl-3-methylglutaryl-coenzyme a lyase [Colletotrichum fructicola Nara gc5]	GO:0009405,GO:0016829	pathogenesis|lyase activity
CGGC5_1979	140.219	78.4582	201.979	2.57436	1.36421	0.00195566	0.0078581	Up	9.50572	4.96815	16.4479	11.8897		hypothetical protein CGGC5_1979 [Colletotrichum fructicola Nara gc5]
CGGC5_14573	119.076	64.5722	173.579	2.68814	1.42661	0.00193692	0.00778973	Up	1.96583	1.24492	3.14337	5.47231	HGT1; KLLA0A11110g	high-affinity glucose [Colletotrichum fructicola Nara gc5]	GO:0008643,GO:0016021,GO:0022857	carbohydrate transport|integral component of membrane|transmembrane transporter activity
CGGC5_13512	1576.81	895.61	2258.02	2.52121	1.33411	0.0019245	0.00774671	Up	8.62349	10.7191	20.5479	30.5366	MSB1; YOR188W	morphogenesis protein [Colletotrichum fructicola Nara gc5]	GO:0005934,GO:0005935,GO:0030010	cellular bud tip|cellular bud neck|establishment of cell polarity
CGGC5_4251	32.7684	10.2737	55.2631	5.37909	2.42736	0.00192206	0.00774151	Up	1.46619	0	5.4042	3.52166		3-dehydroquinate synthase [Colletotrichum fructicola Nara gc5]	GO:0003855,GO:0003856,GO:0003866,GO:0004764,GO:0004765,GO:0005524,GO:0005737,GO:0009073,GO:0009423,GO:0046872	3-dehydroquinate dehydratase activity|3-dehydroquinate synthase activity|3-phosphoshikimate 1-carboxyvinyltransferase activity|shikimate 3-dehydrogenase (NADP+) activity|shikimate kinase activity|ATP binding|cytoplasm|aromatic amino acid family biosynthetic process|chorismate biosynthetic process|metal ion binding	ko01230,ko00400	Biosynthesis of amino acids|Phenylalanine, tyrosine and tryptophan biosynthesis
CGGC5_3210	1476.3	858.367	2094.23	2.43979	1.28675	0.00191363	0.00770985	Up	32.422	24.178	96.9699	64.4505	PFA5; FGRRES_16945_M, FGSG_08915	palmitoyltransferase pfa5 [Colletotrichum fructicola Nara gc5]	GO:0016021,GO:0019706	integral component of membrane|protein-cysteine S-palmitoyltransferase activity
CGGC5_4475	346.552	217.786	475.318	2.1825	1.12598	0.00189724	0.00764835	Up	8.85101	8.61141	18.3008	18.2532		nuclear protein [Colletotrichum fructicola Nara gc5]
CGGC5_8664	1570.24	292.282	2848.19	9.74467	3.28461	0.00187749	0.00757551	Up	26.2348	16.5175	269.185	134.25		carbonic anhydrase [Colletotrichum fructicola Nara gc5]			ko00910	Nitrogen metabolism
CGGC5_4268	157.893	89.8397	225.946	2.51499	1.33056	0.00187387	0.00756624	Up	2.01683	1.62443	5.65315	4.47113	agl2	alpha-galactosidase [Colletotrichum fructicola Nara gc5]	GO:0004557,GO:0005576,GO:0005975,GO:0052692	alpha-galactosidase activity|extracellular region|carbohydrate metabolic process|raffinose alpha-galactosidase activity	ko00603,ko00561,ko00052,ko00600	Glycosphingolipid biosynthesis - globo series|Glycerolipid metabolism|Galactose metabolism|Sphingolipid metabolism
CGGC5_5167	731.399	454.833	1007.97	2.21612	1.14804	0.00187332	0.00756624	Up	35.1389	22.2988	73.6806	51.6775	TSR2 {ECO:0000312|SGD:S000004427}; YLR435W	pre-rRNA-processing protein tsr2 [Colletotrichum fructicola Nara gc5]	GO:0000462,GO:0005634,GO:0005737	maturation of SSU-rRNA from tricistronic rRNA transcript (SSU-rRNA, 5.8S rRNA, LSU-rRNA)|nucleus|cytoplasm
CGGC5_6922	1308.81	820.173	1797.44	2.19154	1.13194	0.00185561	0.0075029	Up	18.3034	18.9917	33.7459	50.7889	SPAC1002.16c	major facilitator superfamily transporter [Colletotrichum fructicola Nara gc5]	GO:0005794,GO:0016021,GO:0032153,GO:0046943,GO:0051286,GO:1905039	Golgi apparatus|integral component of membrane|cell division site|carboxylic acid transmembrane transporter activity|cell tip|carboxylic acid transmembrane transport
CGGC5_8478	117.019	62.8773	171.162	2.72215	1.44475	0.00184695	0.00747012	Up	1.51296	1.35788	4.64955	3.96003		dimethylaniline monooxygenase 2 [Colletotrichum fructicola Nara gc5]	GO:0004499,GO:0005615,GO:0050660,GO:0050661	N,N-dimethylaniline monooxygenase activity|extracellular space|flavin adenine dinucleotide binding|NADP binding	ko00982	Drug metabolism - cytochrome P450
CGGC5_15212	63.6021	28.4253	98.7789	3.47503	1.79703	0.00183903	0.00744254	Up	0.497568	0.249627	1.05102	1.30938	HET-E1	ankyrin repeat-containing protein, partial [Colletotrichum fructicola Nara gc5]	GO:0005525	GTP binding
CGGC5_7676	778.603	284.02	1273.19	4.48274	2.16438	0.0018367	0.00743532	Up	2.68053	2.7455	9.3717	17.0091	ABCA1; Synonyms=ABC1, AOH1; At2g41700; T32G6.22	ABC transporter [Colletotrichum fructicola Nara gc5]	GO:0005524,GO:0005774,GO:0006869,GO:0016021,GO:0042626,GO:0043231	ATP binding|vacuolar membrane|lipid transport|integral component of membrane|ATPase activity, coupled to transmembrane movement of substances|intracellular membrane-bounded organelle
CGGC5_10302	45.3179	6.50505	84.1307	12.9331	3.693	0.00183381	0.00742808	Up	0.303744	0.0980389	3.09251	0.692437		major facilitator superfamily transporter [Colletotrichum fructicola Nara gc5]	GO:0005215,GO:0005886,GO:0016021,GO:0042438,GO:0055085	transporter activity|plasma membrane|integral component of membrane|melanin biosynthetic process|transmembrane transport
CGGC5_3348	194.002	114.647	273.356	2.38432	1.25358	0.00182724	0.00740813	Up	1.75958	2.92306	5.62059	5.84122		rhamnogalacturonate lyase [Colletotrichum fructicola Nara gc5]
CGGC5_13532	138.509	76.9952	200.023	2.59786	1.37733	0.00182558	0.00740363	Up	3.12516	0.978583	10.4957	4.99338	SYS1; YJL004C; J1402, YJR83.17	integral membrane protein, partial [Colletotrichum fructicola Nara gc5]	GO:0005802,GO:0005829,GO:0006895,GO:0016050,GO:0030173,GO:0034067,GO:0043001	trans-Golgi network|cytosol|Golgi to endosome transport|vesicle organization|integral component of Golgi membrane|protein localization to Golgi apparatus|Golgi to plasma membrane protein transport
CGGC5_11862	62.84	27.8714	97.8087	3.50929	1.81118	0.00181175	0.00735417	Up	1.76177	0.746554	2.54643	2.62059		hypothetical protein CGGC5_11862 [Colletotrichum fructicola Nara gc5]
CGGC5_4028	419.182	267.714	570.649	2.13156	1.09191	0.00181007	0.00734954	Up	2.90208	4.63755	7.65072	8.40283	MET3 {ECO:0000255|HAMAP-Rule:MF_03106}; FGRRES_08875, FGSG_08875	sulfate adenylyltransferase [Colletotrichum fructicola Nara gc5]	GO:0000103,GO:0004020,GO:0004781,GO:0005524,GO:0005737,GO:0009086,GO:0019344,GO:0070814	sulfate assimilation|adenylylsulfate kinase activity|sulfate adenylyltransferase (ATP) activity|ATP binding|cytoplasm|methionine biosynthetic process|cysteine biosynthetic process|hydrogen sulfide biosynthetic process	ko00230,ko00920,ko00261,ko00450	Purine metabolism|Sulfur metabolism|Monobactam biosynthesis|Selenocompound metabolism
CGGC5_6218	57.3961	18.9281	95.8641	5.06464	2.34046	0.00179056	0.00728343	Up	1.16375	0.701251	6.61887	3.16711		indole-diterpene biosynthesis protein [Colletotrichum fructicola Nara gc5]
CGGC5_627	293.298	179.76	406.836	2.26321	1.17837	0.00178112	0.00725139	Up	3.8649	1.78973	6.15373	7.9296		hypothetical protein CGGC5_627 [Colletotrichum fructicola Nara gc5]
CGGC5_4557	57.2148	24.4579	89.9717	3.67864	1.87917	0.00178029	0.00725037	Up	1.37923	0.935032	4.47456	5.47506		hypothetical protein CGGC5_4557 [Colletotrichum fructicola Nara gc5]
CGGC5_6001	3139.44	1703.23	4575.65	2.68645	1.4257	0.00175568	0.00715446	Up	18.0149	20.8132	44.7114	71.6794	NEO1; YIL048W	phospholipid-translocating p-type [Colletotrichum fructicola Nara gc5]	GO:0000139,GO:0000287,GO:0004012,GO:0005524,GO:0005768,GO:0005794,GO:0005802,GO:0005886,GO:0006890,GO:0006897,GO:0007033,GO:0010008,GO:0015031,GO:0015662,GO:0016021,GO:0045332	Golgi membrane|magnesium ion binding|phospholipid-translocating ATPase activity|ATP binding|endosome|Golgi apparatus|trans-Golgi network|plasma membrane|retrograde vesicle-mediated transport, Golgi to ER|endocytosis|vacuole organization|endosome membrane|protein transport|ATPase activity, coupled to transmembrane movement of ions, phosphorylative mechanism|integral component of membrane|phospholi…
CGGC5_15199	1480.07	603.925	2356.22	3.90152	1.96403	0.0017359	0.00707813	Up	4.78457	9.40284	21.1563	34.7629	zas1; SPBC1198.04c	C2H2 finger domain-containing protein [Colletotrichum fructicola Nara gc5]	GO:0000122,GO:0000790,GO:0000981,GO:0005634,GO:0006351,GO:0008270,GO:0043565,GO:0045944,GO:0061586	negative regulation of transcription by RNA polymerase II|nuclear chromatin|DNA-binding transcription factor activity, RNA polymerase II-specific|nucleus|transcription, DNA-templated|zinc ion binding|sequence-specific DNA binding|positive regulation of transcription by RNA polymerase II|positive regulation of transcription by transcription factor localization
CGGC5_3863	252.201	92.7179	411.685	4.44019	2.15062	0.00172495	0.00703561	Up	0.9105	1.32481	4.09074	7.19976		nonribosomal peptide synthetase 10 [Colletotrichum fructicola Nara gc5]	GO:0016491,GO:0016874,GO:0031177	oxidoreductase activity|ligase activity|phosphopantetheine binding
CGGC5_10541	132.979	73.2928	192.665	2.6287	1.39435	0.00172464	0.00703561	Up	1.75639	1.99917	4.38546	5.60162	het-6; B2A19.100, NCU03533	ankyrin and het domain protein [Colletotrichum fructicola Nara gc5]
CGGC5_14429	252.318	91.345	413.292	4.52451	2.17776	0.00169844	0.00693998	Up	1.39112	1.40014	7.57964	4.35433	tif-1; Synonyms=tif-41; NCU07420	eukaryotic translation initiation factor [Colletotrichum fructicola Nara gc5]	GO:0003743,GO:0004004,GO:0005524,GO:0005737	translation initiation factor activity|ATP-dependent RNA helicase activity|ATP binding|cytoplasm	ko03013	RNA transport
CGGC5_7075	127.613	69.4155	185.81	2.67679	1.4205	0.00169128	0.00691498	Up	1.27118	0.824907	1.97513	3.0245	cdcA; AN5057	tyrosine-protein phosphatase cdc14 [Colletotrichum fructicola Nara gc5]	GO:0004722,GO:0004725,GO:0005634,GO:0005737,GO:0005813,GO:0007096,GO:0008138,GO:0030428,GO:0051256,GO:0051301,GO:0051321,GO:0071850,GO:0072686	protein serine/threonine phosphatase activity|protein tyrosine phosphatase activity|nucleus|cytoplasm|centrosome|regulation of exit from mitosis|protein tyrosine/serine/threonine phosphatase activity|cell septum|mitotic spindle midzone assembly|cell division|meiotic cell cycle|mitotic cell cycle arrest|mitotic spindle	ko04113,ko04111,ko04110	Meiosis - yeast|Cell cycle - yeast|Cell cycle
CGGC5_15299	987.607	653.907	1321.31	2.02063	1.01481	0.00168957	0.00691007	Up	11.7318	13.7722	27.3536	28.9586	vrtR1 {ECO:0000303|PubMed:20534346}	C6 transcription factor [Colletotrichum fructicola Nara gc5]	GO:0000981,GO:0003677,GO:0005634,GO:0006351,GO:0008270	DNA-binding transcription factor activity, RNA polymerase II-specific|DNA binding|nucleus|transcription, DNA-templated|zinc ion binding
CGGC5_5556	552.272	356.338	748.207	2.09972	1.07019	0.00167461	0.00685301	Up	6.55119	6.86759	15.1722	15.5293	aguA; NFIA_072510	alpha-glucuronidase [Colletotrichum fructicola Nara gc5]	GO:0005576,GO:0045493,GO:0046559	extracellular region|xylan catabolic process|alpha-glucuronidase activity
CGGC5_4825	8.80084	0	17.6017	Inf	Inf	0.00167448	0.00685301	Up	0	0	0.441352	1.23265		hypothetical protein CGGC5_4825 [Colletotrichum fructicola Nara gc5]
CGGC5_14523	8.80114	0	17.6023	Inf	Inf	0.00167427	0.00685301	Up	0	0	0.966667	2.87882		hypothetical protein CGGC5_14523 [Colletotrichum fructicola Nara gc5]
CGGC5_4753	8.80295	0	17.6059	Inf	Inf	0.00167298	0.00685301	Up	0	0	0.437392	0.613179		benzoate 4-monooxygenase cytochrome p450 [Colletotrichum fructicola Nara gc5]	GO:0004497,GO:0005506,GO:0016021,GO:0016705,GO:0017000,GO:0020037	monooxygenase activity|iron ion binding|integral component of membrane|oxidoreductase activity, acting on paired donors, with incorporation or reduction of molecular oxygen|antibiotic biosynthetic process|heme binding
CGGC5_12003	313.816	153.83	473.803	3.08004	1.62295	0.00167231	0.00685301	Up	8.14184	3.15579	11.5889	17.7252		ankyrin repeat and socs box protein 3 [Colletotrichum fructicola Nara gc5]
CGGC5_8267	74.8894	35.8249	113.954	3.18086	1.66942	0.00166889	0.00684202	Up	0.533828	1.35486	5.81196	3.43375		hypothetical protein CGGC5_8267 [Colletotrichum fructicola Nara gc5]
CGGC5_2989	21.4174	4.68699	38.1477	8.13907	3.02486	0.00166291	0.00681962	Up	0	0.234397	1.11978	0.82966		choline dehydrogenase [Colletotrichum fructicola Nara gc5]	GO:0016614,GO:0050660,GO:1900793	oxidoreductase activity, acting on CH-OH group of donors|flavin adenine dinucleotide binding|shamixanthone biosynthetic process
CGGC5_8621	69.898	32.2033	107.593	3.34105	1.7403	0.00164377	0.00674725	Up	0.866	0.922477	3.54031	2.75385	yanF {ECO:0000303|PubMed:24684908}; ASPNIDRAFT_44970	FAD binding domain-containing protein [Colletotrichum fructicola Nara gc5]	GO:0016114,GO:0016491,GO:0071949	terpenoid biosynthetic process|oxidoreductase activity|FAD binding
CGGC5_12630	304.397	187.765	421.03	2.24232	1.16499	0.00163476	0.00671639	Up	11.7476	9.53254	23.2825	24.4098		RNA recognition motif-containing protein, partial [Colletotrichum fructicola Nara gc5]
CGGC5_9658	555.739	309.875	801.603	2.58686	1.3712	0.00163048	0.00670285	Up	15.8576	16.3482	70.2094	43.1521		GNAT family acetyltransferase [Colletotrichum fructicola Nara gc5]
CGGC5_2869	620.902	400.638	841.167	2.09957	1.07009	0.00159143	0.00655228	Up	21.7714	13.2397	41.5607	35.2658		glucanase b [Colletotrichum fructicola Nara gc5]
CGGC5_13958	128.85	69.9363	187.763	2.68477	1.4248	0.00158883	0.00654357	Up	4.89324	3.74016	8.27505	11.5575		nacht and ankyrin domain protein [Colletotrichum fructicola Nara gc5]
CGGC5_373	659.243	265.949	1052.54	3.95767	1.98465	0.00158213	0.00651893	Up	13.2581	11.2456	61.4242	35.8379	ARB_01751	paf acetylhydrolase family protein [Colletotrichum fructicola Nara gc5]	GO:0003847,GO:0005576,GO:0016042	1-alkyl-2-acetylglycerophosphocholine esterase activity|extracellular region|lipid catabolic process
CGGC5_9030	50.8929	20.126	81.6599	4.05743	2.02057	0.00158162	0.00651893	Up	0.845963	0.129292	1.89308	2.2206	MNN24; Synonyms=MNN2, MNN22; CaO19.1995, CaO19.9547	family 71 glycosyltransferase [Colletotrichum fructicola Nara gc5]	GO:0000026,GO:0000139,GO:0005794,GO:0016021,GO:0035268,GO:0046354	alpha-1,2-mannosyltransferase activity|Golgi membrane|Golgi apparatus|integral component of membrane|protein mannosylation|mannan biosynthetic process
CGGC5_11508	274.609	160.898	388.32	2.41345	1.2711	0.00157299	0.00648624	Up	8.03244	4.11842	19.8719	14.9626	SPAC22H12.03	alpha beta fold family [Colletotrichum fructicola Nara gc5]	GO:0005739,GO:0006631,GO:0008474	mitochondrion|fatty acid metabolic process|palmitoyl-(protein) hydrolase activity
CGGC5_11142	31718.5	16609	46828	2.81943	1.4954	0.00156539	0.00646279	Up	262.695	371.885	773.98	1163.06	RPN4; CaO19.1069	C2H2 transcription factor [Colletotrichum fructicola Nara gc5]	GO:0003700,GO:0005634,GO:0006357,GO:0043161,GO:0043565,GO:0046872	DNA-binding transcription factor activity|nucleus|regulation of transcription by RNA polymerase II|proteasome-mediated ubiquitin-dependent protein catabolic process|sequence-specific DNA binding|metal ion binding
CGGC5_473	75.2421	26.2521	124.232	4.73227	2.24253	0.00156337	0.0064584	Up	1.1578	1.67344	7.42799	3.3655	tdiE {ECO:0000303|PubMed:16426969}; AN8517	methyltransferase domain-containing protein [Colletotrichum fructicola Nara gc5]	GO:0008168,GO:0044550,GO:0045461	methyltransferase activity|secondary metabolite biosynthetic process|sterigmatocystin biosynthetic process
CGGC5_14370	146.581	81.4172	211.744	2.60073	1.37892	0.00156042	0.00644819	Up	1.50522	1.0861	3.51211	3.48791	SBT3.3 {ECO:0000303|PubMed:16193095}; At1g32960 {ECO:0000312|Araport:AT1G32960}; F9L11.13 {ECO:0000312|EMBL:AAF31276.1}	subtilisin-like protease [Colletotrichum fructicola Nara gc5]	GO:0004252,GO:0009505,GO:0009682,GO:0031012	serine-type endopeptidase activity|plant-type cell wall|induced systemic resistance|extracellular matrix
CGGC5_13912	52.7217	21.3332	84.1101	3.94268	1.97918	0.00155629	0.0064359	Up	0.852288	0.295517	2.12339	2.21165		tol protein [Colletotrichum fructicola Nara gc5]
CGGC5_6357	134.979	26.3753	243.583	9.23526	3.20715	0.00155359	0.00642781	Up	1.2573	0.621287	12.5761	6.18102	OpS4 {ECO:0000303|PubMed:26305932}; BBA_08182	FAD binding domain-containing protein [Colletotrichum fructicola Nara gc5]	GO:0004497,GO:0009405,GO:0071949	monooxygenase activity|pathogenesis|FAD binding	ko00626,ko00621,ko00624,ko01220	Naphthalene degradation|Dioxin degradation|Polycyclic aromatic hydrocarbon degradation|Degradation of aromatic compounds
CGGC5_6770	847.192	556.994	1137.39	2.04201	1.02999	0.0015534	0.00642781	Up	11.8987	18.2484	30.4735	35.4903	FYV10; MGG_01665	negative regulation of gluconeogenesis [Colletotrichum fructicola Nara gc5]	GO:0005634,GO:0005737,GO:0005829,GO:0043161,GO:0045721,GO:0046872	nucleus|cytoplasm|cytosol|proteasome-mediated ubiquitin-dependent protein catabolic process|negative regulation of gluconeogenesis|metal ion binding
CGGC5_7140	14.1778	1.46294	26.8927	18.3827	4.20028	0.00155308	0.00642781	Up	0	0	1.01972	1.7616		hypothetical protein CGGC5_7140 [Colletotrichum fructicola Nara gc5]
CGGC5_8620	11.0035	0.487646	21.5193	44.1289	5.46365	0.00155221	0.00642781	Up	0.0590905	0	1.45323	0.811723		hypothetical protein CGGC5_8620 [Colletotrichum fructicola Nara gc5]
CGGC5_10662	3201.3	2117.72	4284.87	2.02335	1.01674	0.00154891	0.00641631	Up	13.5431	16.0971	27.681	38.8744	MYO1; CHGG_01722	myosin i myo5 [Colletotrichum fructicola Nara gc5]	GO:0003774,GO:0003779,GO:0005524,GO:0016459,GO:0030479	motor activity|actin binding|ATP binding|myosin complex|actin cortical patch
CGGC5_4486	715.135	335.516	1094.76	3.2629	1.70616	0.00154268	0.00639246	Up	4.11942	3.74074	10.3275	16.6664		von willebrand and ring finger domain containing protein [Colletotrichum fructicola Nara gc5]	GO:0005886,GO:0009630,GO:0016567,GO:0046872,GO:0048364,GO:0061630	plasma membrane|gravitropism|protein ubiquitination|metal ion binding|root development|ubiquitin protein ligase activity
CGGC5_6161	30.7042	9.0758	52.3326	5.76617	2.52761	0.0015342	0.00636317	Up	0	0.0519435	0.529625	0.256829	HET-E1	nacht and wd domain protein [Colletotrichum fructicola Nara gc5]	GO:0005525	GTP binding
CGGC5_9834	32.5077	9.75292	55.2625	5.66625	2.5024	0.00152625	0.00633603	Up	0.577211	0	1.58832	1.42336		flavin-binding monooxygenase [Colletotrichum fructicola Nara gc5]	GO:0004499,GO:0050660,GO:0050661	N,N-dimethylaniline monooxygenase activity|flavin adenine dinucleotide binding|NADP binding
CGGC5_11404	62.4566	27.0949	97.8184	3.61022	1.85209	0.00152481	0.00633197	Up	1.97379	1.46627	8.74561	4.53484		hypothetical protein CGGC5_11404 [Colletotrichum fructicola Nara gc5]
CGGC5_12356	396.58	197.452	595.708	3.01698	1.5931	0.00151694	0.00630512	Up	9.89304	8.94492	35.766	24.5467		hypothetical protein CGGC5_12356 [Colletotrichum fructicola Nara gc5]
CGGC5_10556	21.5777	4.52134	38.634	8.54483	3.09505	0.00151473	0.00629787	Up	0.303943	0.119126	1.84606	1.57603		hypothetical protein CGGC5_10556 [Colletotrichum fructicola Nara gc5]
CGGC5_12103	41.1379	11.8692	70.4067	5.9319	2.5685	0.00151377	0.00629581	Up	2.89645	0.879163	2.90226	8.75005		histidine kinase m232p [Colletotrichum fructicola Nara gc5]
CGGC5_13679	339.7	161.598	517.802	3.20426	1.67999	0.00149916	0.00624464	Up	3.11201	5.08386	9.88534	15.7506	YJR054W; J1669	pheromone-regulated membrane protein [Colletotrichum fructicola Nara gc5]	GO:0005774,GO:0005887,GO:0005937,GO:0015079,GO:0071805	vacuolar membrane|integral component of plasma membrane|mating projection|potassium ion transmembrane transporter activity|potassium ion transmembrane transport
CGGC5_5178	3598.8	2096.23	5101.37	2.43359	1.28309	0.00148011	0.00617249	Up	25.2764	33.3348	54.0668	80.802	NAG1; CaO19.2156, CaO19.9703	glucosamine-6-phosphate deaminase [Colletotrichum fructicola Nara gc5]	GO:0004342,GO:0005737,GO:0005975,GO:0006043,GO:0006046,GO:0006048,GO:0009405,GO:0019262,GO:0030447,GO:0036180,GO:0042802	glucosamine-6-phosphate deaminase activity|cytoplasm|carbohydrate metabolic process|glucosamine catabolic process|N-acetylglucosamine catabolic process|UDP-N-acetylglucosamine biosynthetic process|pathogenesis|N-acetylneuraminate catabolic process|filamentous growth|filamentous growth of a population of unicellular organisms in response to biotic stimulus|identical protein binding	ko00520	Amino sugar and nucleotide sugar metabolism
CGGC5_5499	1275.25	843.378	1707.13	2.02416	1.01732	0.00147763	0.00616637	Up	15.6521	13.9167	30.2105	33.757		GTP-binding protein [Colletotrichum fructicola Nara gc5]
CGGC5_13606	185.489	107.39	263.588	2.4545	1.29543	0.0014763	0.00616271	Up	3.27126	3.31466	8.61794	8.72392		udp-glucose dehydrogenase udp-mannac [Colletotrichum fructicola Nara gc5]
CGGC5_374	46.6266	16.4661	76.7872	4.66336	2.22137	0.00146892	0.00613791	Up	0.166573	0.578053	2.42	1.53846		hypothetical protein CGGC5_374 [Colletotrichum fructicola Nara gc5]
CGGC5_8893	47.9525	18.6392	77.2657	4.14532	2.05148	0.001468	0.00613754	Up	0.555137	0.336736	1.456	2.15385	HET-E1	het domain-containing protein [Colletotrichum fructicola Nara gc5]	GO:0005525	GTP binding
CGGC5_4960	1113.3	704.919	1521.68	2.15866	1.11014	0.00144892	0.00606716	Up	7.83038	8.93048	17.2553	24.2682	csx2; SPBC17G9.08c	arf gtpase activator [Colletotrichum fructicola Nara gc5]	GO:0005096,GO:0005543,GO:0005829,GO:0005886,GO:0007264,GO:0046872	GTPase activator activity|phospholipid binding|cytosol|plasma membrane|small GTPase mediated signal transduction|metal ion binding	ko04144	Endocytosis
CGGC5_803	312.487	174.533	450.441	2.58084	1.36784	0.00144691	0.0060606	Up	1.207	1.50649	3.93742	2.81325	ECM16; Synonyms=DHR1; YMR128W; YM9553.04	DEAD/DEAH box RNA helicase [Colletotrichum fructicola Nara gc5]	GO:0000462,GO:0003723,GO:0003724,GO:0005524,GO:0005654,GO:0005730,GO:0031167,GO:0032040,GO:0034459,GO:0042254	maturation of SSU-rRNA from tricistronic rRNA transcript (SSU-rRNA, 5.8S rRNA, LSU-rRNA)|RNA binding|RNA helicase activity|ATP binding|nucleoplasm|nucleolus|rRNA methylation|small-subunit processome|ATP-dependent 3'-5' RNA helicase activity|ribosome biogenesis
CGGC5_11137	173.115	98.2953	247.935	2.52235	1.33477	0.00143897	0.00603295	Up	7.62646	8.75576	17.3503	17.3048	SPBC12C2.09c	hemolysin-iii channel protein [Colletotrichum fructicola Nara gc5]	GO:0005886,GO:0006631,GO:0006882,GO:0016021,GO:0038023,GO:0046872	plasma membrane|fatty acid metabolic process|cellular zinc ion homeostasis|integral component of membrane|signaling receptor activity|metal ion binding	ko04152	AMPK signaling pathway
CGGC5_3202	43.712	12.1011	75.3229	6.22448	2.63795	0.00142945	0.00599676	Up	0.263932	0.426075	3.88275	1.87886		fungal transcriptional regulatory protein [Colletotrichum fructicola Nara gc5]
CGGC5_6266	38.4097	13.242	63.5773	4.80118	2.26339	0.0014237	0.0059745	Up	0.664363	0.143559	2.66854	2.46776	trt5 {ECO:0000303|PubMed:22549923}; ATEG_10081	methyltransferase domain-containing protein [Colletotrichum fructicola Nara gc5]	GO:0016114,GO:0016740	terpenoid biosynthetic process|transferase activity
CGGC5_13120	22.8179	5.04211	40.5937	8.05094	3.00916	0.00142139	0.00596853	Up	0.0760338	0.190989	1.29188	0.487068		benzoate 4-monooxygenase cytochrome p450 [Colletotrichum fructicola Nara gc5]	GO:0004497,GO:0005506,GO:0016021,GO:0016705,GO:0020037	monooxygenase activity|iron ion binding|integral component of membrane|oxidoreductase activity, acting on paired donors, with incorporation or reduction of molecular oxygen|heme binding
CGGC5_14464	108.314	35.6592	180.968	5.07493	2.34339	0.00141597	0.00594761	Up	0.796563	3.06926	19.2601	10.8348	RSB1; EC1118_1O4_2476g	rta1 domain-containing protein [Colletotrichum fructicola Nara gc5]	GO:0005886,GO:0006869,GO:0016021	plasma membrane|lipid transport|integral component of membrane
CGGC5_9652	9.04822	0	18.0964	Inf	Inf	0.00139697	0.0058751	Up	0	0	0.733755	0.608779	MUP1; YGR055W	high affinity methionine permease [Colletotrichum fructicola Nara gc5]	GO:0000101,GO:0000102,GO:0005886,GO:0005887,GO:0015179,GO:0015821,GO:0042883,GO:1903692	sulfur amino acid transport|L-methionine secondary active transmembrane transporter activity|plasma membrane|integral component of plasma membrane|L-amino acid transmembrane transporter activity|methionine transport|cysteine transport|methionine import across plasma membrane
CGGC5_12928	1794.69	1189.64	2399.74	2.0172	1.01235	0.00139068	0.00585048	Up	24.6838	17.7008	46.6731	40.3488		ankyrin repeat protein [Colletotrichum fructicola Nara gc5]
CGGC5_11952	520.428	332.817	708.04	2.12742	1.0891	0.00138584	0.0058319	Up	5.40961	8.33948	13.3261	17.6329	mpaB {ECO:0000303|PubMed:21398490}	hypothetical protein CGGC5_11952 [Colletotrichum fructicola Nara gc5]	GO:0016021,GO:0016114	integral component of membrane|terpenoid biosynthetic process
CGGC5_5308	1090.88	714.087	1467.67	2.05531	1.03936	0.00137524	0.00578909	Up	20.2088	13.1023	43.2357	34.0979	DLD1; Synonyms=DLD; KLLA0E19789g	d-lactate mitochondrial precursor [Colletotrichum fructicola Nara gc5]	GO:0004458,GO:0005743,GO:0005759,GO:0071949,GO:1903457	D-lactate dehydrogenase (cytochrome) activity|mitochondrial inner membrane|mitochondrial matrix|FAD binding|lactate catabolic process	ko00620	Pyruvate metabolism
CGGC5_2997	383.465	228.463	538.467	2.35692	1.2369	0.00137413	0.00578625	Up	10.3458	7.92512	23.3335	18.1396	SPAC18B11.06	u3 small nucleolar ribonucleoprotein [Colletotrichum fructicola Nara gc5]	GO:0000462,GO:0003723,GO:0005634,GO:0005730,GO:0005732,GO:0006364,GO:0032040	maturation of SSU-rRNA from tricistronic rRNA transcript (SSU-rRNA, 5.8S rRNA, LSU-rRNA)|RNA binding|nucleus|nucleolus|small nucleolar ribonucleoprotein complex|rRNA processing|small-subunit processome
CGGC5_2684	158.399	88.443	228.354	2.58194	1.36845	0.00136508	0.0057499	Up	3.91095	2.78994	8.09894	8.69343		C6 zinc finger domain protein [Colletotrichum fructicola Nara gc5]
CGGC5_2224	14.4397	1.49607	27.3833	18.3035	4.19405	0.00134427	0.00566931	Up	0.050299	0.02538	0.643865	0.831385		hypothetical protein CGGC5_2224 [Colletotrichum fructicola Nara gc5]
CGGC5_1086	2328.48	1552.09	3104.87	2.00045	1.00032	0.001334	0.00563425	Up	38.3187	35.0851	82.4916	73.6009		autophagy related lipase [Colletotrichum fructicola Nara gc5]	GO:0000139,GO:0004806,GO:0005789,GO:0006914,GO:0016021,GO:0016042,GO:0032585	Golgi membrane|triglyceride lipase activity|endoplasmic reticulum membrane|autophagy|integral component of membrane|lipid catabolic process|multivesicular body membrane	ko00561	Glycerolipid metabolism
CGGC5_2232	17.1774	2.57075	31.7841	12.3638	3.62805	0.00132529	0.00560328	Up	0.0147519	0.0587419	0.393653	0.519574		hypothetical protein CGGC5_2232 [Colletotrichum fructicola Nara gc5]
CGGC5_13371	2759.22	1721.59	3796.85	2.20543	1.14106	0.00132449	0.00560164	Up	14.9226	18.9273	30.2114	40.5509	ACE2; CaO19.13543, CaO19.6124	C2H2 transcription factor swi5 [Colletotrichum fructicola Nara gc5]	GO:0003676,GO:0005634,GO:0009405,GO:0010811,GO:0030447,GO:0031505,GO:0032955,GO:0035690,GO:0036171,GO:0043709,GO:0044182,GO:0045944,GO:0046872,GO:1900189,GO:1900439	nucleic acid binding|nucleus|pathogenesis|positive regulation of cell-substrate adhesion|filamentous growth|fungal-type cell wall organization|regulation of division septum assembly|cellular response to drug|filamentous growth of a population of unicellular organisms in response to chemical stimulus|cell adhesion involved in single-species biofilm formation|filamentous growth of a population of u…	ko04111	Cell cycle - yeast
CGGC5_4645	12.9918	1.04155	24.9421	23.947	4.58178	0.00130464	0.00552632	Up	0	0.308809	2.69703	2.83301		hypothetical protein CGGC5_4645 [Colletotrichum fructicola Nara gc5]
CGGC5_1872	28.1728	7.44721	48.8983	6.56599	2.71501	0.00130213	0.00552007	Up	0.390984	0.368264	1.8472	2.80309		hypothetical protein CGGC5_1872 [Colletotrichum fructicola Nara gc5]
CGGC5_1406	62.0744	26.8391	97.3097	3.62566	1.85824	0.0012823	0.00544363	Up	0.640901	1.27084	3.54845	3.47702	ARB_02372	cysteine desulfurase [Colletotrichum fructicola Nara gc5]	GO:0005576,GO:0016491,GO:0071949	extracellular region|oxidoreductase activity|FAD binding
CGGC5_12415	36.9106	12.2005	61.6207	5.05068	2.33648	0.00127698	0.00542444	Up	0.139682	0.543085	7.20771	4.25364		polyketide cyclase dehydrase and lipid transport [Colletotrichum fructicola Nara gc5]
CGGC5_5333	988.728	645.755	1331.7	2.06224	1.04421	0.00127685	0.00542444	Up	18.7876	22.0309	53.3339	37.3041		hypothetical protein CGGC5_5333 [Colletotrichum fructicola Nara gc5]
CGGC5_10134	40.4618	13.9191	67.0044	4.81384	2.26719	0.00127497	0.00542102	Up	1.42163	0.334783	2.85869	2.35982		hypothetical protein CGGC5_10134 [Colletotrichum fructicola Nara gc5]
CGGC5_14188	43.2752	15.6471	70.9033	4.5314	2.17996	0.00125314	0.00533491	Up	0.409691	0.298021	1.62098	2.31978	bglM; AO090012000135	beta-glucosidase m [Colletotrichum fructicola Nara gc5]	GO:0005576,GO:0008422,GO:0030245,GO:0102483	extracellular region|beta-glucosidase activity|cellulose catabolic process|scopolin beta-glucosidase activity	ko00940,ko00460,ko00500	Phenylpropanoid biosynthesis|Cyanoamino acid metabolism|Starch and sucrose metabolism
CGGC5_201	178.42	101.098	255.743	2.52965	1.33894	0.00124269	0.00529711	Up	1.54645	1.42699	4.13429	5.08728	PCA1; Synonyms=CAD2, PAY2; YBR295W; YBR2112	cation transport atpase [Colletotrichum fructicola Nara gc5]	GO:0005507,GO:0005524,GO:0005839,GO:0005886,GO:0005887,GO:0006875,GO:0008551,GO:0015691,GO:0035434,GO:0046686,GO:0055085,GO:0070628	copper ion binding|ATP binding|proteasome core complex|plasma membrane|integral component of plasma membrane|cellular metal ion homeostasis|cadmium-exporting ATPase activity|cadmium ion transport|copper ion transmembrane transport|response to cadmium ion|transmembrane transport|proteasome binding
CGGC5_11080	64.539	9.24145	119.837	12.9673	3.69681	0.00123829	0.00528002	Up	0.400098	0	4.63	2.6835	SPCC594.02c	yhl026c-like protein [Colletotrichum fructicola Nara gc5]	GO:0005783,GO:0005789,GO:0016021	endoplasmic reticulum|endoplasmic reticulum membrane|integral component of membrane
CGGC5_3385	146.545	45.114	247.977	5.49667	2.45856	0.00123258	0.00525732	Up	3.97147	2.29037	18.1383	9.29186	At1g67980; T23K23.17	o-methyltransferase [Colletotrichum fructicola Nara gc5]	GO:0005829,GO:0008757,GO:0009809,GO:0042409,GO:0046872	cytosol|S-adenosylmethionine-dependent methyltransferase activity|lignin biosynthetic process|caffeoyl-CoA O-methyltransferase activity|metal ion binding
CGGC5_6006	1908.91	1264.7	2553.12	2.01875	1.01346	0.00122829	0.00524231	Up	24.1161	25.5274	49.623	51.88	tom40; Synonyms=mom38; B10H4.150, NCU01179	mitochondrial import receptor subunit tom40 [Colletotrichum fructicola Nara gc5]	GO:0005742,GO:0006811,GO:0008320,GO:0015288,GO:0030150,GO:0046930	mitochondrial outer membrane translocase complex|ion transport|protein transmembrane transporter activity|porin activity|protein import into mitochondrial matrix|pore complex
CGGC5_13345	78.1963	37.0652	119.327	3.21939	1.68679	0.00121359	0.00518285	Up	0.430065	2.25669	7.37262	7.6326		MFS drug transporter [Colletotrichum fructicola Nara gc5]	GO:0005774,GO:0005886,GO:0016021,GO:0055085	vacuolar membrane|plasma membrane|integral component of membrane|transmembrane transport
CGGC5_7855	40.0076	13.4977	66.5175	4.92805	2.30102	0.0012064	0.00515379	Up	0.745039	0.361269	6.56598	2.29804		hypothetical protein CGGC5_7855 [Colletotrichum fructicola Nara gc5]
CGGC5_2539	920.104	596.03	1244.18	2.08744	1.06173	0.00120577	0.00515274	Up	28.4739	20.7247	76.6605	46.1578	HAP3; YBL021C; YBL0441	ccaat-binding factor complex subunit [Colletotrichum fructicola Nara gc5]	GO:0000436,GO:0006355,GO:0016602,GO:0043457,GO:0043565,GO:0046982	carbon catabolite activation of transcription from RNA polymerase II promoter|regulation of transcription, DNA-templated|CCAAT-binding factor complex|regulation of cellular respiration|sequence-specific DNA binding|protein heterodimerization activity
CGGC5_12632	225.6	56.1497	395.051	7.03568	2.81469	0.00120297	0.0051424	Up	0.759523	0.880663	4.15957	6.98303		hypothetical protein CGGC5_12632 [Colletotrichum fructicola Nara gc5]
CGGC5_9736	50.5679	17.0107	84.1252	4.94544	2.3061	0.00119255	0.00510268	Up	0.886514	0.396093	3.54988	1.85034	SPCC757.13	allantoate permease [Colletotrichum fructicola Nara gc5]	GO:0005783,GO:0016021,GO:0035442,GO:0071916	endoplasmic reticulum|integral component of membrane|dipeptide transmembrane transport|dipeptide transmembrane transporter activity
CGGC5_15247	271.097	162.19	380.005	2.34295	1.22833	0.00118966	0.00509352	Up	7.95773	9.48717	22.9651	17.092		gpi-anchored protein [Colletotrichum fructicola Nara gc5]
CGGC5_3773	58.9773	22.5829	95.3718	4.22319	2.07833	0.00118785	0.00508739	Up	0.398008	0.769118	4.06404	2.2929		amp-dependent synthetase ligase [Colletotrichum fructicola Nara gc5]
CGGC5_425	511.763	305.235	718.29	2.35323	1.23465	0.00118775	0.00508739	Up	4.68096	3.32403	7.64736	11.3888	SPCC1672.07	WD repeat containing protein 36 [Colletotrichum fructicola Nara gc5]	GO:0005634,GO:0005730,GO:0005829,GO:0006364,GO:0032040,GO:0032153,GO:0034388,GO:0072686	nucleus|nucleolus|cytosol|rRNA processing|small-subunit processome|cell division site|Pwp2p-containing subcomplex of 90S preribosome|mitotic spindle	ko03008	Ribosome biogenesis in eukaryotes
CGGC5_2415	1182.29	771.818	1592.75	2.06364	1.04519	0.00118761	0.00508739	Up	18.2545	14.9541	43.2273	40.8545	CYB2	mitochondrial cytochrome b2 [Colletotrichum fructicola Nara gc5]	GO:0004460,GO:0005758,GO:0020037,GO:0046872,GO:0070469	L-lactate dehydrogenase (cytochrome) activity|mitochondrial intermembrane space|heme binding|metal ion binding|respiratory chain
CGGC5_1337	331.646	203.63	459.661	2.25734	1.17462	0.00118632	0.00508567	Up	2.96075	4.46638	8.62925	9.62626		hypothetical protein CGGC5_1337 [Colletotrichum fructicola Nara gc5]
CGGC5_2924	767.518	493.943	1041.09	2.10772	1.07568	0.00118459	0.00507988	Up	14.7902	13.2344	26.8694	31.1022	ctl1; SPCC1682.11c	hypothetical protein CGGC5_2924 [Colletotrichum fructicola Nara gc5]	GO:0000407,GO:0005789,GO:0005794,GO:0015031,GO:0016021,GO:0016236,GO:0034045	phagophore assembly site|endoplasmic reticulum membrane|Golgi apparatus|protein transport|integral component of membrane|macroautophagy|phagophore assembly site membrane
CGGC5_7810	173.218	87.2875	259.148	2.9689	1.56993	0.00117592	0.00504589	Up	1.94954	2.57024	5.03947	6.73509		hypothetical protein CGGC5_7810 [Colletotrichum fructicola Nara gc5]
CGGC5_1685	27.4234	6.92643	47.9203	6.91846	2.79045	0.00117536	0.00504508	Up	0.161834	0.16039	0.988523	2.06101	SPAC1039.04	pantothenate transporter liz1 [Colletotrichum fructicola Nara gc5]	GO:0005783,GO:0005886,GO:0016021,GO:0046943,GO:1905039	endoplasmic reticulum|plasma membrane|integral component of membrane|carboxylic acid transmembrane transporter activity|carboxylic acid transmembrane transport
CGGC5_10232	1439.2	945.933	1932.48	2.04293	1.03064	0.00117146	0.00503154	Up	26.8338	27.5108	52.3229	62.1372	eth-1; B16B8.070, NCU02657	s-adenosylmethionine synthetase [Colletotrichum fructicola Nara gc5]	GO:0004478,GO:0005524,GO:0005829,GO:0006555,GO:0006556,GO:0006730,GO:0046872	methionine adenosyltransferase activity|ATP binding|cytosol|methionine metabolic process|S-adenosylmethionine biosynthetic process|one-carbon metabolic process|metal ion binding	ko01230,ko00270	Biosynthesis of amino acids|Cysteine and methionine metabolism
CGGC5_11706	5038.46	3083.24	6993.68	2.26829	1.18161	0.00117024	0.00502952	Up	84.0954	79.718	162.16	209.488		BTB/POZ-like protein [Colletotrichum fructicola Nara gc5]
CGGC5_3598	9.29197	0	18.5839	Inf	Inf	0.00116769	0.00502333	Up	0	0	2.23832	1.16758		hypothetical protein CGGC5_3598 [Colletotrichum fructicola Nara gc5]
CGGC5_6887	9.29227	0	18.5845	Inf	Inf	0.00116754	0.00502333	Up	0	0	0.328715	0.2183		hypothetical protein CGGC5_6887 [Colletotrichum fructicola Nara gc5]
CGGC5_579	71.5832	26.7967	116.37	4.34269	2.11859	0.00116465	0.00501504	Up	0.100036	0.866306	3.22827	6.59567	UGT80A2; At3g07020; F17A9.17	glucosyl glucuronosyl [Colletotrichum fructicola Nara gc5]	GO:0005886,GO:0005975,GO:0008194,GO:0016020,GO:0016125,GO:0016126,GO:0016906,GO:0030259,GO:0043231,GO:0048316,GO:0051507,GO:0102202,GO:0102203,GO:0102205	plasma membrane|carbohydrate metabolic process|UDP-glycosyltransferase activity|membrane|sterol metabolic process|sterol biosynthetic process|sterol 3-beta-glucosyltransferase activity|lipid glycosylation|intracellular membrane-bounded organelle|seed development|beta-sitosterol UDP-glucosyltransferase activity|soladodine glucosyltransferase activity|brassicasterol glucosyltransferase activity|cho…
CGGC5_7015	512.386	242.448	782.324	3.22677	1.69009	0.00116221	0.00500615	Up	2.84558	1.95288	5.9914	9.03186		von willebrand domain containing protein [Colletotrichum fructicola Nara gc5]
CGGC5_3587	2406.58	1594.97	3218.18	2.0177	1.01271	0.00116196	0.00500615	Up	57.0457	50.7756	91.3237	98.7169	PMP47B	peroxisomal membrane protein pmp47b [Colletotrichum fructicola Nara gc5]	GO:0005778,GO:0016021	peroxisomal membrane|integral component of membrane	ko04146	Peroxisome
CGGC5_11500	560.105	219.087	901.123	4.11308	2.04022	0.00115992	0.00499944	Up	2.8658	4.17111	12.0507	20.226		l-fucose permease [Colletotrichum fructicola Nara gc5]
CGGC5_10091	690.459	443.005	937.913	2.11716	1.08213	0.00115278	0.00497185	Up	5.70594	6.51831	12.1479	14.532		hypothetical protein CGGC5_10091 [Colletotrichum fructicola Nara gc5]
CGGC5_14891	74.1116	33.7987	114.424	3.38547	1.75936	0.001145	0.0049446	Up	0.783646	0.940725	2.86568	2.90842		fungal specific transcription factor [Colletotrichum fructicola Nara gc5]
CGGC5_7520	21.0856	4.03369	38.1375	9.45474	3.24104	0.00113879	0.00491938	Up	0.0202146	0.0801539	0.581576	0.879242		hydantoinase [Colletotrichum fructicola Nara gc5]
CGGC5_6455	50.6559	19.6477	81.6641	4.15643	2.05534	0.0011301	0.00488335	Up	0.33275	0.543996	2.01741	1.77935	nadA {ECO:0000303|PubMed:10978525}; P875_00053008	fmn binding protein [Colletotrichum fructicola Nara gc5]	GO:0005829,GO:0010181,GO:0016491	cytosol|FMN binding|oxidoreductase activity
CGGC5_460	11.4931	0.487646	22.4985	46.137	5.52785	0.00112472	0.00486324	Up	0.078625	0	1.92628	1.04403		amino acid adenylation domain-containing protein [Colletotrichum fructicola Nara gc5]	GO:0008168,GO:0017000	methyltransferase activity|antibiotic biosynthetic process
CGGC5_12645	2228.87	1176.33	3281.4	2.78951	1.48001	0.00112204	0.0048532	Up	13.3888	17.0172	34.8469	52.4495	chr4; Synonyms=cfh3; SPBC1289.01c, SPBC1539.11c	chitin synthase activator [Colletotrichum fructicola Nara gc5]	GO:0000148,GO:0000917,GO:0000935,GO:0005634,GO:0005829,GO:0032153,GO:0034613,GO:0051286,GO:0090093	1,3-beta-D-glucan synthase complex|division septum assembly|division septum|nucleus|cytosol|cell division site|cellular protein localization|cell tip|regulation of fungal-type cell wall beta-glucan biosynthetic process
CGGC5_14080	148.601	54.6867	242.514	4.43461	2.14881	0.00111977	0.00484494	Up	2.65538	2.43045	7.98381	12.4063		hypothetical protein CGGC5_14080, partial [Colletotrichum fructicola Nara gc5]
CGGC5_1504	207.441	97.5519	317.329	3.25293	1.70174	0.00109846	0.00476495	Up	2.69041	2.09332	6.36742	9.37033	bglC; AFLA_138140	periplasmic beta-glucosidase beta-xylosidase [Colletotrichum fructicola Nara gc5]	GO:0005576,GO:0008422,GO:0030245,GO:0102483	extracellular region|beta-glucosidase activity|cellulose catabolic process|scopolin beta-glucosidase activity
CGGC5_1658	985.262	631.722	1338.8	2.11929	1.08358	0.00109762	0.00476283	Up	14.6904	15.8713	28.3823	39.4338		MFS multidrug transporter [Colletotrichum fructicola Nara gc5]	GO:0005774,GO:0005886,GO:0016021,GO:0055085	vacuolar membrane|plasma membrane|integral component of membrane|transmembrane transport
CGGC5_13081	98.4231	34.5183	162.328	4.70266	2.23348	0.00109741	0.00476283	Up	0.391148	0.420883	1.54454	2.89221		hypothetical protein CGGC5_13081 [Colletotrichum fructicola Nara gc5]
CGGC5_11578	125.458	66.0682	184.849	2.79785	1.48432	0.00108927	0.00473264	Up	2.45015	2.267	7.88153	7.1986		hypothetical protein CGGC5_11578 [Colletotrichum fructicola Nara gc5]
CGGC5_4579	398.568	245.549	551.588	2.24635	1.16758	0.00108567	0.00471853	Up	5.11681	3.69792	10.1833	11.0233		tRNA processing endoribonuclease [Colletotrichum fructicola Nara gc5]
CGGC5_10170	158.893	79.6654	238.121	2.98901	1.57967	0.0010806	0.00469954	Up	1.25828	1.15184	2.83128	4.36887	PRM10; CaJ7.0221, CaO19.13880, CaO19.6527	pheromone-regulated membrane protein [Colletotrichum fructicola Nara gc5]	GO:0016021	integral component of membrane
CGGC5_9593	384.237	237.892	530.581	2.23034	1.15726	0.00107338	0.00467112	Up	10.9479	17.3376	35.3415	34.6131		hypothetical protein CGGC5_9593 [Colletotrichum fructicola Nara gc5]
CGGC5_12301	93.9881	46.1648	141.811	3.07185	1.61911	0.00107311	0.00467112	Up	1.04692	2.44108	10.3249	9.1808		hypothetical protein CGGC5_12301 [Colletotrichum fructicola Nara gc5]
CGGC5_9758	14.6891	1.00842	28.3698	28.1328	4.81418	0.00106095	0.00462418	Up	0	0	0.638495	0.635396	ERG28; Synonyms=BUD18; YER044C	transmembrane domain-containing protein [Colletotrichum fructicola Nara gc5]	GO:0005789,GO:0006696,GO:0016021,GO:0030674,GO:0070988	endoplasmic reticulum membrane|ergosterol biosynthetic process|integral component of membrane|protein binding, bridging|demethylation
CGGC5_4523	49.1685	18.6392	79.6978	4.2758	2.0962	0.00105386	0.00459688	Up	1.56865	0.67059	2.05614	2.3145		hypothetical protein CGGC5_4523 [Colletotrichum fructicola Nara gc5]
CGGC5_1548	5709.31	3792.95	7625.67	2.01049	1.00754	0.00105022	0.00458359	Up	43.3623	41.4342	75.7935	53.6446		hypothetical protein CGGC5_1548 [Colletotrichum fructicola Nara gc5]
CGGC5_9884	39.385	13.242	65.528	4.94849	2.30699	0.00104737	0.00457263	Up	0	0	12.953	14.1233		MFS multidrug transporter [Colletotrichum fructicola Nara gc5]	GO:0016021,GO:0055085	integral component of membrane|transmembrane transport
CGGC5_9675	54.3096	11.8122	96.8071	8.19551	3.03483	0.00104288	0.0045545	Up	0.0744191	0.251779	0.728322	1.57506		multidrug resistance-associated [Colletotrichum fructicola Nara gc5]	GO:0005524,GO:0005886,GO:0016020,GO:0016021,GO:0042626,GO:0055085	ATP binding|plasma membrane|membrane|integral component of membrane|ATPase activity, coupled to transmembrane movement of substances|transmembrane transport
CGGC5_7466	228.769	110.779	346.759	3.13017	1.64624	0.00103726	0.00453288	Up	2.52705	3.96894	12.2543	8.80041	ARB_07870	wsc domain-containing protein 2 [Colletotrichum fructicola Nara gc5]	GO:0004601,GO:0005576,GO:0006979,GO:0020037	peroxidase activity|extracellular region|response to oxidative stress|heme binding
CGGC5_12671	575.747	364.182	787.311	2.16186	1.11227	0.00103713	0.00453288	Up	5.37267	6.13803	13.0991	13.2601	LAC1; CNAG_03465	diphenol oxidase [Colletotrichum fructicola Nara gc5]	GO:0005507,GO:0005576,GO:0005618,GO:0052716	copper ion binding|extracellular region|cell wall|hydroquinone:oxygen oxidoreductase activity
CGGC5_10651	61.434	26.0295	96.8385	3.72034	1.89543	0.00102625	0.00448915	Up	0.408618	1.7954	4.57754	3.16117	thi9; SPAC9.10	amino acid transporter [Colletotrichum fructicola Nara gc5]	GO:0005783,GO:0005789,GO:0005886,GO:0006865,GO:0015234,GO:0016021,GO:0031520,GO:0032178,GO:0140125	endoplasmic reticulum|endoplasmic reticulum membrane|plasma membrane|amino acid transport|thiamine transmembrane transporter activity|integral component of membrane|plasma membrane of cell tip|medial membrane band|thiamine import across plasma membrane
CGGC5_12583	807.009	519.11	1094.91	2.10921	1.0767	0.00102468	0.00448373	Up	10.9103	13.2437	26.46	26.751		integral membrane protein [Colletotrichum fructicola Nara gc5]
CGGC5_12638	1277.17	828.584	1725.75	2.08278	1.05851	0.00100906	0.00441824	Up	20.858	14.9719	40.402	42.2243	nog-2; NCU02546	nucleolar gtp-binding protein [Colletotrichum fructicola Nara gc5]	GO:0005525,GO:0005730,GO:0042254	GTP binding|nucleolus|ribosome biogenesis	ko03008	Ribosome biogenesis in eukaryotes
CGGC5_8744	691.546	439.687	943.406	2.14563	1.1014	0.00100467	0.00440187	Up	23.2109	22.7613	56.3957	43.0678	URA6 {ECO:0000255|HAMAP-Rule:MF_03172}; Synonyms=SOC8; YKL024C	uridylate kinase [Colletotrichum fructicola Nara gc5]	GO:0004017,GO:0004127,GO:0005524,GO:0005634,GO:0005737,GO:0006139,GO:0006207,GO:0006221,GO:0009041	adenylate kinase activity|cytidylate kinase activity|ATP binding|nucleus|cytoplasm|nucleobase-containing compound metabolic process|'de novo' pyrimidine nucleobase biosynthetic process|pyrimidine nucleotide biosynthetic process|uridylate kinase activity	ko00240	Pyrimidine metabolism
CGGC5_13427	7833.28	3021.5	12645.1	4.18503	2.06524	0.00100349	0.00439811	Up	227.225	130.84	1017.67	566.924		hypothetical protein CGGC5_13427 [Colletotrichum fructicola Nara gc5]
CGGC5_1771	6190.17	4110.57	8269.77	2.01183	1.00851	0.000999584	0.00438242	Up	244.586	221.889	478.891	460.936	alcS {ECO:0000250|UniProtKB:Q460G9}; AFUB_087570	gpr1 fun34 -class plasma membrane protein [Colletotrichum fructicola Nara gc5]	GO:0005886,GO:0016021,GO:0030428	plasma membrane|integral component of membrane|cell septum
CGGC5_12238	184.5	103.967	265.033	2.54921	1.35005	0.000997552	0.00437635	Up	2.05776	1.71353	4.67266	5.20375		lipase class 3 [Colletotrichum fructicola Nara gc5]
CGGC5_8383	39.452	12.8776	66.0264	5.12724	2.35818	0.000987224	0.00433666	Up	1.03572	0.441106	3.78439	2.24805	qa-3; NCU06025	shikimate 5-dehydrogenase, putative [Colletotrichum fructicola Nara gc5]	GO:0004764,GO:0009423,GO:0019630,GO:0019632,GO:0030266,GO:0046279	shikimate 3-dehydrogenase (NADP+) activity|chorismate biosynthetic process|quinate metabolic process|shikimate metabolic process|quinate 3-dehydrogenase (NAD+) activity|3,4-dihydroxybenzoate biosynthetic process	ko00400	Phenylalanine, tyrosine and tryptophan biosynthesis
CGGC5_6838	397.434	230.479	564.389	2.44876	1.29205	0.000982463	0.00431715	Up	9.54453	7.35323	25.1565	17.5606	orsC {ECO:0000303|PubMed:19666480}; AN7912	tyrosinase central domain containing protein [Colletotrichum fructicola Nara gc5]	GO:0004497,GO:0046872	monooxygenase activity|metal ion binding	ko00950,ko00350,ko00740,ko00965	Isoquinoline alkaloid biosynthesis|Tyrosine metabolism|Riboflavin metabolism|Betalain biosynthesis
CGGC5_3176	65.762	28.3352	103.189	3.64172	1.86462	0.000979566	0.00430722	Up	1.29511	1.55704	4.69962	4.37024	gh5-1 {ECO:0000303|PubMed:20826217}; NCU00762	endoglucanase 3 precursor [Colletotrichum fructicola Nara gc5]	GO:0005576,GO:0008810,GO:0009251,GO:0030248	extracellular region|cellulase activity|glucan catabolic process|cellulose binding	ko00500	Starch and sucrose metabolism
CGGC5_5814	3578.44	2008.55	5148.32	2.56321	1.35795	0.000976164	0.00429366	Up	62.2009	82.0968	174.875	247.097		hypothetical protein CGGC5_5814 [Colletotrichum fructicola Nara gc5]
CGGC5_13773	619.954	393.951	845.958	2.14737	1.10257	0.000973832	0.0042848	Up	5.93454	8.60873	14.7428	18.8611		hypothetical protein CGGC5_13773 [Colletotrichum fructicola Nara gc5]
CGGC5_14415	33.9479	10.1836	57.7121	5.66716	2.50263	0.00097366	0.0042848	Up	0.162308	0.2907	1.59371	1.02025		choline dehydrogenase [Colletotrichum fructicola Nara gc5]	GO:0016614,GO:0050660	oxidoreductase activity, acting on CH-OH group of donors|flavin adenine dinucleotide binding
CGGC5_4818	22.9843	2.92588	43.0428	14.7111	3.87883	0.000965075	0.00425458	Up	0.282385	0	2.1234	1.15614	lovD	beta-lactamase family protein [Colletotrichum fructicola Nara gc5]	GO:0016746,GO:0016787,GO:0017000,GO:0030639,GO:0050832	transferase activity, transferring acyl groups|hydrolase activity|antibiotic biosynthetic process|polyketide biosynthetic process|defense response to fungus
CGGC5_13922	11.7377	0.487646	22.9878	47.1404	5.55889	0.000957574	0.00422426	Up	0.0438806	0	0.809438	0.597495	LAC12; KLLA0B14861g	lactose permease [Colletotrichum fructicola Nara gc5]	GO:0008643,GO:0015293,GO:0016021	carbohydrate transport|symporter activity|integral component of membrane
CGGC5_1928	83.1626	38.6752	127.65	3.30057	1.72271	0.000951431	0.00419853	Up	0.947852	1.27952	7.63915	5.04683		hypothetical protein CGGC5_1928 [Colletotrichum fructicola Nara gc5]
CGGC5_14868	392.094	239.863	544.326	2.26932	1.18226	0.000949809	0.00419351	Up	5.47169	9.58232	12.9657	10.8159		hypothetical protein CGGC5_14868 [Colletotrichum fructicola Nara gc5]
CGGC5_9854	499.554	280.674	718.434	2.55968	1.35596	0.000923345	0.00408526	Up	10.9219	7.09951	23.9972	18.5193	PDX2; Synonyms=EMB2407; At5g60540; muf9.190	pyridoxine [Colletotrichum fructicola Nara gc5]	GO:0004359,GO:0005829,GO:0006541,GO:0008614,GO:0036381,GO:0042819,GO:0042823,GO:0046982,GO:1903600	glutaminase activity|cytosol|glutamine metabolic process|pyridoxine metabolic process|pyridoxal 5'-phosphate synthase (glutamine hydrolysing) activity|vitamin B6 biosynthetic process|pyridoxal phosphate biosynthetic process|protein heterodimerization activity|glutaminase complex	ko00750	Vitamin B6 metabolism
CGGC5_12188	76.7901	34.7409	118.839	3.42073	1.77431	0.000923045	0.00408526	Up	1.00369	1.02574	4.15031	3.33911	CYP51G1; Synonyms=CYP51A2, EMB1738; At1g11680; F25C20.17	cytochrome p450 6a1 [Colletotrichum fructicola Nara gc5]	GO:0005506,GO:0005783,GO:0005794,GO:0005886,GO:0008168,GO:0008398,GO:0016021,GO:0016125,GO:0016126,GO:0020037,GO:0055114	iron ion binding|endoplasmic reticulum|Golgi apparatus|plasma membrane|methyltransferase activity|sterol 14-demethylase activity|integral component of membrane|sterol metabolic process|sterol biosynthetic process|heme binding|oxidation-reduction process	ko00100	Steroid biosynthesis
CGGC5_10553	104.231	51.4865	156.976	3.04887	1.60827	0.000918355	0.00406584	Up	0.930538	0.504903	2.69719	2.37629		2og-fe oxygenase superfamily protein [Colletotrichum fructicola Nara gc5]	GO:0005622,GO:0031929,GO:0046872,GO:0051213,GO:1905589,GO:1905736	intracellular|TOR signaling|metal ion binding|dioxygenase activity|positive regulation of L-arginine import across plasma membrane|negative regulation of L-proline import across plasma membrane
CGGC5_2455	3000.09	1772.62	4227.55	2.38491	1.25394	0.000914119	0.00404841	Up	142.579	121.824	398.999	276.262		hypothetical protein CGGC5_2455 [Colletotrichum fructicola Nara gc5]
CGGC5_1276	17.9304	2.60388	33.2569	12.7721	3.67492	0.00090273	0.00400453	Up	0	0.419015	2.26512	1.96349		C6 transcription factor [Colletotrichum fructicola Nara gc5]
CGGC5_634	128.306	66.8779	189.735	2.83703	1.50438	0.0009002	0.00399462	Up	1.76891	1.48752	4.46728	5.00783		fumarylacetoacetate hydrolase [Colletotrichum fructicola Nara gc5]	GO:0005507,GO:0005739,GO:0047621	copper ion binding|mitochondrion|acylpyruvate hydrolase activity
CGGC5_14531	853.731	546.153	1161.31	2.12634	1.08838	0.000891529	0.00396264	Up	10.7482	11.3172	18.5518	25.0482	dur3-1; SPBC23G7.13c	urea transporter [Colletotrichum fructicola Nara gc5]	GO:0005886,GO:0015204,GO:0015489,GO:0015606,GO:0015840,GO:0015847,GO:0015848,GO:0016021,GO:0071918	plasma membrane|urea transmembrane transporter activity|putrescine transmembrane transporter activity|spermidine transmembrane transporter activity|urea transport|putrescine transport|spermidine transport|integral component of membrane|urea transmembrane transport
CGGC5_5599	2266.03	1485.16	3046.9	2.05156	1.03672	0.000887775	0.00394726	Up	50.6541	48.3598	96.2284	120.026	At5g05820; MJJ3.24	drug metabolite transporter superfamily putat [Colletotrichum fructicola Nara gc5]	GO:0005794,GO:0008643,GO:0016021	Golgi apparatus|carbohydrate transport|integral component of membrane
CGGC5_10928	1904.37	1241.94	2566.79	2.06676	1.04737	0.000879912	0.00391358	Up	24.3397	21.0888	48.8615	56.957	SRC1; Synonyms=HEH1; YML034W; YML033W	sister chromatid separation protein [Colletotrichum fructicola Nara gc5]	GO:0000070,GO:0005635,GO:0005639,GO:0043007	mitotic sister chromatid segregation|nuclear envelope|integral component of nuclear inner membrane|maintenance of rDNA
CGGC5_10160	186.21	102.452	269.967	2.63505	1.39783	0.000879344	0.00391234	Up	5.00043	2.3714	12.7285	8.74131	manC; ATEG_09991	mannan endo-1,4-beta-mannosidase [Colletotrichum fructicola Nara gc5]	GO:0005576,GO:0005975,GO:0016985	extracellular region|carbohydrate metabolic process|mannan endo-1,4-beta-mannosidase activity	ko00051	Fructose and mannose metabolism
CGGC5_14419	84.4342	39.2622	129.606	3.30104	1.72292	0.0008778	0.00390676	Up	0.750124	0.89907	3.83072	2.50828	SP2 {ECO:0000303|PubMed:25785714}; GMDG_06417	subtilisin-like protease [Colletotrichum fructicola Nara gc5]	GO:0004252,GO:0005576	serine-type endopeptidase activity|extracellular region
CGGC5_13592	22.8163	4.55447	41.0782	9.01933	3.17302	0.00087449	0.00389331	Up	0.299947	0.390712	2.11071	1.82584		hypothetical protein CGGC5_13592 [Colletotrichum fructicola Nara gc5]
CGGC5_4720	38.148	12.2336	64.0624	5.2366	2.38863	0.000857132	0.00382232	Up	0.157476	0.414709	1.71961	1.40186		cyclohexanone monooxygenase [Colletotrichum fructicola Nara gc5]	GO:0004499,GO:0009820,GO:0050660,GO:0050661	N,N-dimethylaniline monooxygenase activity|alkaloid metabolic process|flavin adenine dinucleotide binding|NADP binding
CGGC5_14377	39.0044	12.4893	65.5195	5.24604	2.39123	0.000855994	0.00381851	Up	0.176269	0.195585	0.929487	1.37755		gmc oxidoreductase [Colletotrichum fructicola Nara gc5]	GO:0016614,GO:0050660,GO:1900793	oxidoreductase activity, acting on CH-OH group of donors|flavin adenine dinucleotide binding|shamixanthone biosynthetic process
CGGC5_13187	52.4651	19.8371	85.093	4.28958	2.10084	0.000855947	0.00381851	Up	0.265431	0.331489	2.35742	1.64788		hypothetical protein CGGC5_13187 [Colletotrichum fructicola Nara gc5]
CGGC5_12611	96.8166	46.9413	146.692	3.125	1.64386	0.000853918	0.00381302	Up	0.72152	0.724979	1.87543	2.5155		hypothetical protein CGGC5_12611 [Colletotrichum fructicola Nara gc5]
CGGC5_11232	2697.66	1771.65	3623.67	2.04536	1.03236	0.000852015	0.00380704	Up	44.9035	44.6977	111.543	107.329	SPAC17C9.12	integral er membrane protein [Colletotrichum fructicola Nara gc5]	GO:0005829,GO:0008654,GO:0030176,GO:0051685,GO:0061817	cytosol|phospholipid biosynthetic process|integral component of endoplasmic reticulum membrane|maintenance of ER location|endoplasmic reticulum-plasma membrane tethering
CGGC5_10136	61.2186	25.1112	97.326	3.87581	1.9545	0.000851132	0.00380435	Up	2.07047	1.33469	6.34563	5.06925		hypothetical protein CGGC5_10136 [Colletotrichum fructicola Nara gc5]
CGGC5_1598	220.118	125.788	314.449	2.49984	1.32183	0.000839589	0.00375773	Up	3.60772	3.29306	9.38567	8.15553		hypothetical protein CGGC5_1598 [Colletotrichum fructicola Nara gc5]
CGGC5_4042	355.72	216.095	495.344	2.29225	1.19676	0.000833559	0.00373321	Up	4.16258	6.74313	12.6721	15.5191	rco-3; B5K2.040, NCU02582	MFS monosaccharide transporter [Colletotrichum fructicola Nara gc5]	GO:0005351,GO:0005355,GO:0005887,GO:0008645	carbohydrate:proton symporter activity|glucose transmembrane transporter activity|integral component of plasma membrane|hexose transmembrane transport
CGGC5_11468	128.17	66.589	189.75	2.84958	1.51075	0.000832455	0.0037295	Up	2.13784	1.61357	7.64465	6.18656		trichothecene c-8 hydroxylase cytochrome p450 monooxygenase [Colletotrichum fructicola Nara gc5]	GO:0004497,GO:0005506,GO:0016021,GO:0016705,GO:0020037	monooxygenase activity|iron ion binding|integral component of membrane|oxidoreductase activity, acting on paired donors, with incorporation or reduction of molecular oxygen|heme binding
CGGC5_10287	66.462	28.269	104.655	3.70212	1.88835	0.0008317	0.00372735	Up	1.55515	1.87844	6.56771	5.28688		MFS monocarboxylate [Colletotrichum fructicola Nara gc5]	GO:0005886,GO:0016021,GO:0055085	plasma membrane|integral component of membrane|transmembrane transport
CGGC5_6645	1097.21	551.044	1643.38	2.9823	1.57643	0.000830424	0.00372287	Up	6.09624	5.34412	14.8623	23.6766		RNA polymerase rpb1 c-terminal repeat domain-containing protein [Colletotrichum fructicola Nara gc5]
CGGC5_9220	179.953	99.7676	260.138	2.60744	1.38263	0.000829592	0.00372037	Up	2.02168	1.68529	4.00264	5.2441	nim-1; NCU03187	g2-specific protein kinase nima [Colletotrichum fructicola Nara gc5]	GO:0004674,GO:0005524,GO:0005634,GO:0007049,GO:0050921,GO:0051301	protein serine/threonine kinase activity|ATP binding|nucleus|cell cycle|positive regulation of chemotaxis|cell division
CGGC5_4706	6813.36	4319.66	9307.06	2.15458	1.10741	0.000829547	0.00372037	Up	43.6752	44.5707	92.6675	130.228	PSD2 {ECO:0000255|HAMAP-Rule:MF_03209, ECO:0000303|PubMed:20132453}; CaO19.3954, orf19.3954	phosphatidylserine decarboxylase [Colletotrichum fructicola Nara gc5]	GO:0000139,GO:0004609,GO:0005795,GO:0006646,GO:0006659,GO:0010008,GO:0016540,GO:0036170,GO:0036171,GO:0036180	Golgi membrane|phosphatidylserine decarboxylase activity|Golgi stack|phosphatidylethanolamine biosynthetic process|phosphatidylserine biosynthetic process|endosome membrane|protein autoprocessing|filamentous growth of a population of unicellular organisms in response to starvation|filamentous growth of a population of unicellular organisms in response to chemical stimulus|filamentous growth of a …	ko00564	Glycerophospholipid metabolism
CGGC5_7117	24.0894	5.1415	43.0373	8.37057	3.06533	0.000828702	0.00372008	Up	0.0656789	0.263114	1.39025	0.960227	cbk1; AN10485	serine threonine-protein kinase cbk1 [Colletotrichum fructicola Nara gc5]	GO:0004674,GO:0005524,GO:0005622,GO:0018105,GO:0035556	protein serine/threonine kinase activity|ATP binding|intracellular|peptidyl-serine phosphorylation|intracellular signal transduction
CGGC5_3223	703.437	442.991	963.882	2.17585	1.12158	0.000818359	0.00367731	Up	25.3447	20.3318	53.658	48.1954	chol-2 {ECO:0000303|Ref.2}; NCU04699	methylene-fatty-acyl-phospholipid synthase [Colletotrichum fructicola Nara gc5]	GO:0000773,GO:0005789,GO:0006656,GO:0016021,GO:0031966,GO:0080101	phosphatidyl-N-methylethanolamine N-methyltransferase activity|endoplasmic reticulum membrane|phosphatidylcholine biosynthetic process|integral component of membrane|mitochondrial membrane|phosphatidyl-N-dimethylethanolamine N-methyltransferase activity	ko00564	Glycerophospholipid metabolism
CGGC5_14191	121.658	61.8927	181.424	2.93127	1.55152	0.000817997	0.00367691	Up	1.05424	0.549181	3.25069	3.2576		arca-like protein [Colletotrichum fructicola Nara gc5]
CGGC5_5229	5888.84	1881.14	9896.55	5.26093	2.39532	0.000817483	0.00367582	Up	24.2043	29.8017	104.742	180.052		C6 finger domain-containing protein [Colletotrichum fructicola Nara gc5]	GO:0000981,GO:0003677,GO:0005634,GO:0008270	DNA-binding transcription factor activity, RNA polymerase II-specific|DNA binding|nucleus|zinc ion binding
CGGC5_8256	9.77857	0	19.5571	Inf	Inf	0.000817082	0.00367524	Up	0	0	0.522799	0.808612		cyanide hydratase [Colletotrichum fructicola Nara gc5]	GO:0016810,GO:0019500,GO:0030196	hydrolase activity, acting on carbon-nitrogen (but not peptide) bonds|cyanide catabolic process|cyanide hydratase activity	ko00460	Cyanoamino acid metabolism
CGGC5_11533	1226.72	792.775	1660.67	2.09475	1.06678	0.00081582	0.00367078	Up	19.0147	25.6066	46.7147	51.5646	DUG3; YNL191W; N1410	glucosamine 6-phosphate synthetase [Colletotrichum fructicola Nara gc5]	GO:0004044,GO:0005737,GO:0006541,GO:0006751,GO:0008233,GO:0008242,GO:0061672	amidophosphoribosyltransferase activity|cytoplasm|glutamine metabolic process|glutathione catabolic process|peptidase activity|omega peptidase activity|glutathione hydrolase complex
CGGC5_1578	17.6561	1.56233	33.7499	21.6023	4.43311	0.000815706	0.00367078	Up	0	0.164582	1.7365	1.01318		hypothetical protein CGGC5_1578 [Colletotrichum fructicola Nara gc5]
CGGC5_10214	227.695	129.703	325.686	2.51101	1.32827	0.000813916	0.00366466	Up	5.18944	2.62075	9.20703	9.25989		hypothetical protein CGGC5_10214 [Colletotrichum fructicola Nara gc5]
CGGC5_4134	292.268	172.795	411.741	2.38282	1.25267	0.00081311	0.00366224	Up	4.76081	5.90738	13.3625	16.6328	SPAC1039.04	major facilitator superfamily transporter [Colletotrichum fructicola Nara gc5]	GO:0005783,GO:0005886,GO:0016021,GO:0046943,GO:1905039	endoplasmic reticulum|plasma membrane|integral component of membrane|carboxylic acid transmembrane transporter activity|carboxylic acid transmembrane transport
CGGC5_8400	1736.31	1128.84	2343.78	2.07627	1.05399	0.000808379	0.00364458	Up	25.5999	29.4725	52.9799	54.0203	pr1 {ECO:0000303|PubMed:10091328, ECO:0000312|EMBL:AAC17105.1}	hypothetical protein CGGC5_8400 [Colletotrichum fructicola Nara gc5]	GO:0004190,GO:0005576,GO:0006508	aspartic-type endopeptidase activity|extracellular region|proteolysis
CGGC5_11068	259.211	55.719	462.703	8.30423	3.05385	0.000781137	0.00352764	Up	2.17593	1.76067	26.153	13.3247		FAD binding domain-containing protein [Colletotrichum fructicola Nara gc5]	GO:0016491,GO:0071949	oxidoreductase activity|FAD binding
CGGC5_5175	3579.81	2337.73	4821.89	2.06264	1.04449	0.00077803	0.00351478	Up	75.1539	53.9136	132.454	117.528		n-acetylglucosamine-6-phosphate deacetylase [Colletotrichum fructicola Nara gc5]			ko00520	Amino sugar and nucleotide sugar metabolism
CGGC5_12244	9237.83	6108.36	12367.3	2.02465	1.01767	0.000769686	0.00347825	Up	103.767	128.987	220.867	267.894	KES1 {ECO:0000312|SGD:S000006066}; Synonyms=OSH4; YPL145C; LPI3C, P2614	oxysterol binding protein [Colletotrichum fructicola Nara gc5]	GO:0000139,GO:0005546,GO:0005737,GO:0005829,GO:0006665,GO:0006887,GO:0006892,GO:0006897,GO:0008142,GO:0008289,GO:0010922,GO:0015248,GO:0015918,GO:0016020,GO:0016126,GO:0019898,GO:0030011,GO:0032934,GO:0034727,GO:0035621,GO:0043231,GO:0070273,GO:0070300	Golgi membrane|phosphatidylinositol-4,5-bisphosphate binding|cytoplasm|cytosol|sphingolipid metabolic process|exocytosis|post-Golgi vesicle-mediated transport|endocytosis|oxysterol binding|lipid binding|positive regulation of phosphatase activity|sterol transporter activity|sterol transport|membrane|sterol biosynthetic process|extrinsic component of membrane|maintenance of cell polarity|sterol bi…
CGGC5_5839	11075.6	7303.05	14848.2	2.03314	1.02371	0.00076283	0.00345073	Up	208.742	201.643	444.833	475.974	FBP1; YLR377C; L8039.18	hypothetical protein CGLO_04796 [Colletotrichum gloeosporioides Cg-14]	GO:0005737,GO:0005829,GO:0005986,GO:0006000,GO:0006002,GO:0006094,GO:0030388,GO:0042132,GO:0042597,GO:0046872,GO:0072593	cytoplasm|cytosol|sucrose biosynthetic process|fructose metabolic process|fructose 6-phosphate metabolic process|gluconeogenesis|fructose 1,6-bisphosphate metabolic process|fructose 1,6-bisphosphate 1-phosphatase activity|periplasmic space|metal ion binding|reactive oxygen species metabolic process	ko00710,ko00680,ko01200,ko04152,ko00030,ko00051,ko00010	Carbon fixation in photosynthetic organisms|Methane metabolism|Carbon metabolism|AMPK signaling pathway|Pentose phosphate pathway|Fructose and mannose metabolism|Glycolysis / Gluconeogenesis
CGGC5_871	9787.18	6459.97	13114.4	2.0301	1.02155	0.000761422	0.00344667	Up	277.392	329.014	676.254	669.664		hypothetical protein CGGC5_871 [Colletotrichum fructicola Nara gc5]
CGGC5_1751	1019.87	429.665	1610.08	3.7473	1.90585	0.000756546	0.00342574	Up	27.5585	14.6961	111.756	66.4018		GNAT family [Colletotrichum fructicola Nara gc5]
CGGC5_13124	30.6029	7.90173	53.304	6.74587	2.754	0.000755135	0.0034205	Up	0.145801	0.0865355	1.48221	1.57134		caib baif family enzyme [Colletotrichum fructicola Nara gc5]
CGGC5_7633	259.232	150.212	368.252	2.45154	1.29369	0.000749222	0.00339713	Up	4.48869	4.52579	13.7042	12.5146	IREG1; Synonyms=FPN1; At2g38460; T19C21.5	iron-regulated [Colletotrichum fructicola Nara gc5]	GO:0005381,GO:0005886,GO:0006824,GO:0016021	iron ion transmembrane transporter activity|plasma membrane|cobalt ion transport|integral component of membrane
CGGC5_13927	65.272	27.3599	103.184	3.77135	1.91508	0.000746903	0.00338775	Up	0.169969	0.294352	1.05981	0.92739		ATP-binding cassette [Colletotrichum fructicola Nara gc5]	GO:0005524,GO:0005886,GO:0016020,GO:0016021,GO:0042626,GO:0055085	ATP binding|plasma membrane|membrane|integral component of membrane|ATPase activity, coupled to transmembrane movement of substances|transmembrane transport
CGGC5_3139	250.509	144.02	356.998	2.47881	1.30965	0.000744082	0.00337609	Up	4.88789	1.39922	4.96599	6.599		hypothetical protein CGGC5_3139 [Colletotrichum fructicola Nara gc5]
CGGC5_5518	1568.24	1015.18	2121.3	2.08958	1.06321	0.000743968	0.00337609	Up	24.9936	25.8849	54.8524	61.2057	psk1 {ECO:0000303|PubMed:8529881}; SPCC4G3.08 {ECO:0000312|PomBase:SPCC4G3.08}	serine threonine-protein kinase psk1 [Colletotrichum fructicola Nara gc5]	GO:0004674,GO:0004711,GO:0005524,GO:0005634,GO:0005737,GO:0005829,GO:0006468,GO:0035556,GO:0038202	protein serine/threonine kinase activity|ribosomal protein S6 kinase activity|ATP binding|nucleus|cytoplasm|cytosol|protein phosphorylation|intracellular signal transduction|TORC1 signaling
CGGC5_2126	213.019	120.424	305.614	2.53783	1.34359	0.000738955	0.00335507	Up	2.43469	1.76873	4.963	6.37477		ion transporter [Colletotrichum fructicola Nara gc5]
CGGC5_5073	19.5922	2.99214	36.1923	12.0958	3.59643	0.000733338	0.00333517	Up	0.128775	0.0631479	1.20396	0.874139	TRI11; Synonyms=CYP65A1	trichothecene c-15 hydroxylase [Colletotrichum fructicola Nara gc5]	GO:0004497,GO:0005506,GO:0016021,GO:0016705,GO:0020037	monooxygenase activity|iron ion binding|integral component of membrane|oxidoreductase activity, acting on paired donors, with incorporation or reduction of molecular oxygen|heme binding
CGGC5_10947	13.9503	1.00842	26.8921	26.6675	4.73701	0.000724011	0.00329719	Up	0.0470671	0.0467028	0.338408	1.44428		mosc domain-containing protein [Colletotrichum fructicola Nara gc5]
CGGC5_985	1093.78	697.9	1489.67	2.1345	1.0939	0.000723811	0.00329719	Up	13.7657	15.4115	31.605	28.1112	SR; Synonyms=SR1; At4g11640; T5C23.70	pyridoxal-phosphate dependent [Colletotrichum fructicola Nara gc5]	GO:0000287,GO:0003941,GO:0005524,GO:0006563,GO:0008721,GO:0009069,GO:0018114,GO:0030170,GO:0030378,GO:0042866,GO:0043621,GO:0070178,GO:0070179	magnesium ion binding|L-serine ammonia-lyase activity|ATP binding|L-serine metabolic process|D-serine ammonia-lyase activity|serine family amino acid metabolic process|threonine racemase activity|pyridoxal phosphate binding|serine racemase activity|pyruvate biosynthetic process|protein self-association|D-serine metabolic process|D-serine biosynthetic process	ko00260,ko01200,ko00290,ko01230	Glycine, serine and threonine metabolism|Carbon metabolism|Valine, leucine and isoleucine biosynthesis|Biosynthesis of amino acids
CGGC5_7429	13.9711	1.04155	26.9006	25.8274	4.69083	0.000719273	0.00327782	Up	0	0	2.58237	1.16464	SPAC227.14	nicotinamide riboside kinase [Colletotrichum fructicola Nara gc5]	GO:0004849,GO:0005524,GO:0005634,GO:0005829,GO:0044206,GO:0044211	uridine kinase activity|ATP binding|nucleus|cytosol|UMP salvage|CTP salvage
CGGC5_11185	18.336	2.43823	34.2338	14.0404	3.81151	0.000714961	0.00325927	Up	0.20735	0	1.61992	1.13155		flavin-binding monooxygenase [Colletotrichum fructicola Nara gc5]	GO:0004499,GO:0016021,GO:0050660,GO:0050661	N,N-dimethylaniline monooxygenase activity|integral component of membrane|flavin adenine dinucleotide binding|NADP binding
CGGC5_12827	32.58	7.93486	57.2252	7.21188	2.85038	0.000711571	0.003246	Up	0.414516	0.322983	3.77618	1.98207	tropI {ECO:0000303|PubMed:24863423}; Synonyms=tsR1 {ECO:0000303|PubMed:22508998}; TSTA_117760	dienelactone hydrolase family protein [Colletotrichum fructicola Nara gc5]	GO:0016787	hydrolase activity
CGGC5_14577	316.708	117.91	515.506	4.37204	2.12831	0.000711366	0.003246	Up	5.89793	4.59752	27.3474	16.9144		hypothetical protein CGGC5_14577 [Colletotrichum fructicola Nara gc5]
CGGC5_2332	1436.42	927.047	1945.79	2.09892	1.06964	0.000709541	0.00323893	Up	38.7186	48.3207	83.2815	86.2365		bZIP transcription factor [Colletotrichum fructicola Nara gc5]
CGGC5_3006	9858.62	6466.6	13250.6	2.04909	1.03498	0.000706292	0.00322628	Up	232.569	210.063	538.819	411.243		nadh:flavin oxidoreductase nadh oxidase family protein [Colletotrichum fructicola Nara gc5]	GO:0010181,GO:0016491,GO:0035835	FMN binding|oxidoreductase activity|indole alkaloid biosynthetic process
CGGC5_9247	68.9674	29.3768	108.558	3.69537	1.88572	0.000698648	0.00319352	Up	0.570337	0.794934	2.98503	5.07671		general amino-acid permease gap1 [Colletotrichum fructicola Nara gc5]	GO:0003333,GO:0005886,GO:0015171,GO:0016021	amino acid transmembrane transport|plasma membrane|amino acid transmembrane transporter activity|integral component of membrane
CGGC5_3267	2386.88	1259.74	3514.02	2.78947	1.47999	0.000697501	0.00318935	Up	52.5872	36.1528	157.594	111.633	laeA {ECO:0000303|PubMed:26466873}	methyltransferase domain-containing protein [Colletotrichum fructicola Nara gc5]	GO:0005634,GO:0008168,GO:0030435	nucleus|methyltransferase activity|sporulation resulting in formation of a cellular spore
CGGC5_1980	3348.23	2188.57	4507.89	2.05974	1.04246	0.000693817	0.00317358	Up	51.8633	68.7865	107.047	128.166	cyt-2; NCU05601	cytochrome c heme lyase [Colletotrichum fructicola Nara gc5]	GO:0004408,GO:0005739,GO:0005743,GO:0018063,GO:0046872	holocytochrome-c synthase activity|mitochondrion|mitochondrial inner membrane|cytochrome c-heme linkage|metal ion binding	ko00860	Porphyrin and chlorophyll metabolism
CGGC5_10010	131.973	68.3501	195.595	2.86166	1.51685	0.000691826	0.00316554	Up	1.56865	3.62064	7.62219	10.7893		C6 zinc finger domain-containing protein [Colletotrichum fructicola Nara gc5]
CGGC5_5661	149.314	79.0783	219.55	2.77636	1.4732	0.000690928	0.0031625	Up	2.1955	1.68883	4.2633	6.4238		hypothetical protein CGGC5_5661 [Colletotrichum fructicola Nara gc5]
CGGC5_7300	12.2415	0.520776	23.9622	46.0126	5.52396	0.000690752	0.0031625	Up	0	0.0326671	0.674402	0.628817	het-6; B2A19.100, NCU03533	heterokaryon incompatibility protein [Colletotrichum fructicola Nara gc5]
CGGC5_7204	173.012	94.2047	251.82	2.67311	1.41852	0.000689247	0.00315695	Up	1.92863	1.45108	4.55141	6.19835		fungal specific transcription factor domain containing protein [Colletotrichum fructicola Nara gc5]	GO:0003677,GO:0005634,GO:0006351,GO:0008270	DNA binding|nucleus|transcription, DNA-templated|zinc ion binding
CGGC5_2292	12864.5	3707.35	22021.6	5.93998	2.57046	0.000689017	0.00315695	Up	39.3013	54.5785	218.068	380.577	UPC2; Synonyms=MOX4; YDR213W; YD8142.14, YD8142B.05	C6 transcription factor [Colletotrichum fructicola Nara gc5]	GO:0000978,GO:0001077,GO:0005634,GO:0008270,GO:0016020,GO:0035961,GO:0035969,GO:0045944,GO:0048471,GO:0071456,GO:1904741	RNA polymerase II proximal promoter sequence-specific DNA binding|proximal promoter DNA-binding transcription activator activity, RNA polymerase II-specific|nucleus|zinc ion binding|membrane|positive regulation of ergosterol biosynthetic process by positive regulation of transcription from RNA polymerase II promoter|positive regulation of sterol import by positive regulation of transcription from…
CGGC5_6228	35.9356	10.7375	61.1338	5.69347	2.50931	0.000688613	0.00315618	Up	0.162641	0.632724	1.7932	1.16537		2,4-diacetylphloroglucinol specific hydrolase PhlG [Colletotrichum fructicola Nara gc5]
CGGC5_851	3415.68	1688.01	5143.35	3.04699	1.60738	0.000686963	0.00314995	Up	20.9607	30.5623	60.842	90.168		immunogenic protein [Colletotrichum fructicola Nara gc5]
CGGC5_11253	10.0244	0	20.0489	Inf	Inf	0.00068314	0.00313535	Up	0	0	0.582143	0.652488		cytochrome p450 monooxygenase [Colletotrichum fructicola Nara gc5]	GO:0004497,GO:0005506,GO:0016705,GO:0020037	monooxygenase activity|iron ion binding|oxidoreductase activity, acting on paired donors, with incorporation or reduction of molecular oxygen|heme binding
CGGC5_11047	10.0263	0	20.0525	Inf	Inf	0.00068262	0.00313403	Up	0	0	0.571943	0.442576		hypothetical protein CGGC5_11047 [Colletotrichum fructicola Nara gc5]
CGGC5_2569	139.194	39.7074	238.681	6.011	2.58761	0.000678531	0.00311631	Up	2.15067	1.08063	12.629	7.59326		short chain dehydrogenase reductase [Colletotrichum fructicola Nara gc5]	GO:0016491	oxidoreductase activity
CGGC5_14884	1512.62	975.153	2050.08	2.10232	1.07198	0.000677783	0.00311393	Up	16.9883	22.4029	53.317	42.2743	ALDH2C4; Synonyms=REF1; At3g24503; MOB24.3	betaine aldehyde dehydrogenase [Colletotrichum fructicola Nara gc5]	GO:0004029,GO:0005829,GO:0009699,GO:0043878,GO:0050269	aldehyde dehydrogenase (NAD) activity|cytosol|phenylpropanoid biosynthetic process|glyceraldehyde-3-phosphate dehydrogenase (NAD+) (non-phosphorylating) activity|coniferyl-aldehyde dehydrogenase activity	ko00260	Glycine, serine and threonine metabolism
CGGC5_13448	3033.21	1971.56	4094.87	2.07697	1.05448	0.000667259	0.00306767	Up	49.136	49.0663	93.3136	110.162	ssh4; 68B2.090, NCU03678	endosome protein, partial [Colletotrichum fructicola Nara gc5]	GO:0005774,GO:0010008,GO:0015031,GO:0016021	vacuolar membrane|endosome membrane|protein transport|integral component of membrane
CGGC5_13390	50.8083	18.4736	83.143	4.50064	2.17013	0.000663899	0.00305589	Up	0.928576	0	2.83025	1.44383	pim1; Synonyms=dcd1, ptr2; SPBC557.03c	ran exchange factor prp20 pim1 [Colletotrichum fructicola Nara gc5]	GO:0000790,GO:0005087,GO:0005634,GO:0007049,GO:0007096,GO:0010972,GO:0031291,GO:0032888,GO:0046827,GO:0051301,GO:1901673,GO:1990023	nuclear chromatin|Ran guanyl-nucleotide exchange factor activity|nucleus|cell cycle|regulation of exit from mitosis|negative regulation of G2/M transition of mitotic cell cycle|Ran protein signal transduction|regulation of mitotic spindle elongation|positive regulation of protein export from nucleus|cell division|regulation of mitotic spindle assembly|mitotic spindle midzone
CGGC5_10419	63.0871	25.4332	100.741	3.96101	1.98587	0.000658243	0.00303344	Up	0.616911	0.696226	4.11128	2.96983	ORTHL; Synonyms=ORL1, VIM6; At4g08590; T15F16.7, T3F12.10	ydg sra domain-containing protein [Colletotrichum fructicola Nara gc5]	GO:0004842,GO:0005634,GO:0005720,GO:0005737,GO:0006325,GO:0008327,GO:0010216,GO:0010424,GO:0010428,GO:0010429,GO:0016021,GO:0016567,GO:0042393,GO:0046872,GO:0061630	ubiquitin-protein transferase activity|nucleus|nuclear heterochromatin|cytoplasm|chromatin organization|methyl-CpG binding|maintenance of DNA methylation|DNA methylation on cytosine within a CG sequence|methyl-CpNpG binding|methyl-CpNpN binding|integral component of membrane|protein ubiquitination|histone binding|metal ion binding|ubiquitin protein ligase activity
CGGC5_6309	53.525	20.0028	87.0473	4.35175	2.1216	0.000656857	0.00302808	Up	0.768902	0.312905	2.09621	2.57214		cytochrome p450 [Colletotrichum fructicola Nara gc5]	GO:0004497,GO:0005506,GO:0016021,GO:0016705,GO:0020037	monooxygenase activity|iron ion binding|integral component of membrane|oxidoreductase activity, acting on paired donors, with incorporation or reduction of molecular oxygen|heme binding
CGGC5_11872	325.821	191.97	459.672	2.3945	1.25972	0.000654696	0.00302018	Up	4.10724	2.63349	8.05523	8.2432	BYE1; YALI0F23815g	phd finger domain-containing protein [Colletotrichum fructicola Nara gc5]	GO:0005634,GO:0006351,GO:0046872	nucleus|transcription, DNA-templated|metal ion binding
CGGC5_9254	75.9327	21.7639	130.102	5.97786	2.57963	0.000644394	0.0029757	Up	0.766493	0.746963	6.64684	3.63757		RNA 3 -terminal phosphate cyclase [Colletotrichum fructicola Nara gc5]
CGGC5_14751	738.205	462.222	1014.19	2.19416	1.13367	0.000635643	0.0029373	Up	26.4451	28.6267	57.5761	65.1504	CHS7; CNBK3120	chitin synthase export chaperone [Colletotrichum fructicola Nara gc5]	GO:0005789,GO:0015031,GO:0016021,GO:0071555	endoplasmic reticulum membrane|protein transport|integral component of membrane|cell wall organization
CGGC5_11173	165.997	89.4607	242.532	2.71105	1.43885	0.000632859	0.00292643	Up	1.47894	1.6763	3.27313	4.35265	lcm-2; Synonyms=ppm2, tyw4; B15I20.020, NCU05392	leucine carboxyl methyltransferase [Colletotrichum fructicola Nara gc5]	GO:0008175,GO:0030488,GO:0031591	tRNA methyltransferase activity|tRNA methylation|wybutosine biosynthetic process
CGGC5_6570	33.18	9.14206	57.218	6.25876	2.64588	0.000632347	0.00292506	Up	0.370178	0	1.55113	0.82226	ARB_07870	wsc domain containing protein [Colletotrichum fructicola Nara gc5]	GO:0004601,GO:0005576,GO:0006979,GO:0020037	peroxidase activity|extracellular region|response to oxidative stress|heme binding
CGGC5_2054	88.7405	41.0565	136.425	3.32285	1.73242	0.000632117	0.002925	Up	1.53643	1.46911	3.5397	4.59034	VCX1; Synonyms=HUM1, MNR1; YDL128W	vacuolar h+ ca2+ exchanger [Colletotrichum fructicola Nara gc5]	GO:0000324,GO:0000329,GO:0006816,GO:0006874,GO:0015369,GO:0015386,GO:0016021,GO:0046872,GO:0055085,GO:0070588	fungal-type vacuole|fungal-type vacuole membrane|calcium ion transport|cellular calcium ion homeostasis|calcium:proton antiporter activity|potassium:proton antiporter activity|integral component of membrane|metal ion binding|transmembrane transport|calcium ion transmembrane transport
CGGC5_7103	2249.53	795.321	3703.75	4.65692	2.21938	0.000628096	0.00290739	Up	8.63199	14.5762	44.9883	71.3167	btgE; AFLA_078320	exo-beta-1,3-glucanase, putative [Colletotrichum fructicola Nara gc5]	GO:0005576,GO:0005618,GO:0008422,GO:0030245,GO:0102483	extracellular region|cell wall|beta-glucosidase activity|cellulose catabolic process|scopolin beta-glucosidase activity
CGGC5_7499	18.612	2.50449	34.7195	13.8629	3.79316	0.000624998	0.00289404	Up	0	0.139986	0.506117	1.30075	atA {ECO:0000303|PubMed:25265334}; ATEG_06272	zeaxanthin epoxidase [Colletotrichum fructicola Nara gc5]	GO:0004497,GO:0016021,GO:0071949	monooxygenase activity|integral component of membrane|FAD binding	ko00626,ko00621,ko00624,ko01220	Naphthalene degradation|Dioxin degradation|Polycyclic aromatic hydrocarbon degradation|Degradation of aromatic compounds
CGGC5_9980	190.274	104.28	276.268	2.6493	1.40561	0.000621107	0.00287797	Up	2.00252	1.58741	4.12187	5.89397	OCT1; MGG_00487	metallopeptidase mip1 [Colletotrichum fructicola Nara gc5]	GO:0004222,GO:0005759,GO:0006627,GO:0046872	metalloendopeptidase activity|mitochondrial matrix|protein processing involved in protein targeting to mitochondrion|metal ion binding
CGGC5_6004	115.378	48.8163	181.939	3.727	1.89802	0.000613678	0.0028465	Up	1.31622	1.0477	6.357	4.33991	SPBC1683.12	major facilitator superfamily transporter [Colletotrichum fructicola Nara gc5]	GO:0005783,GO:0016021,GO:0046943,GO:1905039	endoplasmic reticulum|integral component of membrane|carboxylic acid transmembrane transporter activity|carboxylic acid transmembrane transport
CGGC5_10248	169.748	92.0408	247.456	2.68855	1.42683	0.000609104	0.00282625	Up	3.22797	5.19211	12.9791	10.7351		parasitic phase-specific protein psp-1, partial [Colletotrichum fructicola Nara gc5]
CGGC5_13054	19118.5	12533.4	25703.6	2.0508	1.03619	0.000609011	0.00282625	Up	856.704	1040.49	2039.55	1827.13	cpc-1; B2C22.100, NCU04050	bZIP transcription factor [Colletotrichum fructicola Nara gc5]	GO:0000122,GO:0000790,GO:0000978,GO:0000981,GO:0001080,GO:0005654,GO:0005667,GO:0008652,GO:0010033,GO:0045944,GO:1903833	negative regulation of transcription by RNA polymerase II|nuclear chromatin|RNA polymerase II proximal promoter sequence-specific DNA binding|DNA-binding transcription factor activity, RNA polymerase II-specific|nitrogen catabolite activation of transcription from RNA polymerase II promoter|nucleoplasm|transcription factor complex|cellular amino acid biosynthetic process|response to organic subst…
CGGC5_14795	1506	962.428	2049.56	2.12958	1.09057	0.000606119	0.00281627	Up	26.9915	23.9687	56.9901	50.916	ucp10; SPCC285.11	ubx domain protein [Colletotrichum fructicola Nara gc5]	GO:0005783,GO:0035103,GO:0043161,GO:0044695	endoplasmic reticulum|sterol regulatory element binding protein cleavage|proteasome-mediated ubiquitin-dependent protein catabolic process|Dsc E3 ubiquitin ligase complex
CGGC5_4618	1504.86	837.247	2172.47	2.59478	1.37561	0.000603913	0.00280795	Up	61.6439	58.6634	191.168	117.122	MPC1 {ECO:0000303|PubMed:22628554, ECO:0000303|PubMed:22628558}; Synonyms=FMP37 {ECO:0000303|PubMed:14576278}; YGL080W {ECO:0000312|SGD:S000003048}	upf0041 domain-containing protein [Colletotrichum fructicola Nara gc5]	GO:0006850,GO:0031305,GO:0050833	mitochondrial pyruvate transmembrane transport|integral component of mitochondrial inner membrane|pyruvate transmembrane transporter activity
CGGC5_11211	11014.8	7219.41	14810.2	2.05144	1.03664	0.00060264	0.00280299	Up	221.155	299.035	528.328	583.68	MDH1; YKL085W	malate dehydrogenase [Colletotrichum gloeosporioides Cg-14]	GO:0001300,GO:0001302,GO:0003729,GO:0005739,GO:0005759,GO:0005975,GO:0006099,GO:0006108,GO:0009060,GO:0030060	chronological cell aging|replicative cell aging|mRNA binding|mitochondrion|mitochondrial matrix|carbohydrate metabolic process|tricarboxylic acid cycle|malate metabolic process|aerobic respiration|L-malate dehydrogenase activity	ko00710,ko01200,ko00630,ko00620,ko00020,ko00270	Carbon fixation in photosynthetic organisms|Carbon metabolism|Glyoxylate and dicarboxylate metabolism|Pyruvate metabolism|Citrate cycle (TCA cycle)|Cysteine and methionine metabolism
CGGC5_4826	47.5624	16.3905	78.7342	4.80365	2.26413	0.000593438	0.00276114	Up	0.368829	0.0918908	1.31969	1.24453	HET-E1	nacht and ankyrin domain protein [Colletotrichum fructicola Nara gc5]	GO:0005525	GTP binding
CGGC5_5791	12.4678	0.487646	24.4479	50.1346	5.64774	0.000592162	0.0027571	Up	0.0310792	0	0.57012	0.706715	AMI1; Synonyms=TOC64-I; At1g08980; F7G19.15	glutamyl-tRNA amidotransferase [Colletotrichum fructicola Nara gc5]	GO:0004040,GO:0005654,GO:0005737,GO:0005829,GO:0009684,GO:0009851,GO:0016810,GO:0043864	amidase activity|nucleoplasm|cytoplasm|cytosol|indoleacetic acid biosynthetic process|auxin biosynthetic process|hydrolase activity, acting on carbon-nitrogen (but not peptide) bonds|indoleacetamide hydrolase activity
CGGC5_15074	12.4693	0.487646	24.451	50.1408	5.64791	0.000591842	0.0027571	Up	0	0	0.759999	0.775835	DLD1; Synonyms=DLD; KLLA0E19789g	d-lactate mitochondrial precursor [Colletotrichum fructicola Nara gc5]	GO:0004458,GO:0005743,GO:0005759,GO:0071949,GO:1903457	D-lactate dehydrogenase (cytochrome) activity|mitochondrial inner membrane|mitochondrial matrix|FAD binding|lactate catabolic process	ko00620	Pyruvate metabolism
CGGC5_5984	44.9423	15.0601	74.8245	4.9684	2.31278	0.000579714	0.00270473	Up	0.0906046	0.284493	1.70067	1.38434	ARB_06414	carboxypeptidase [Colletotrichum fructicola Nara gc5]	GO:0004185,GO:0005576	serine-type carboxypeptidase activity|extracellular region
CGGC5_14010	15.9242	1.5292	30.3192	19.8269	4.30938	0.000578258	0.00269887	Up	0	0.0895963	0.829212	0.82278		glucan -beta-glucosidase, partial [Colletotrichum fructicola Nara gc5]
CGGC5_11317	2690.61	1733.27	3647.94	2.10466	1.07359	0.000577822	0.0026987	Up	22.1906	22.2841	56.4365	46.2004	SPAC12B10.13	ctlh domain-containing protein [Colletotrichum fructicola Nara gc5]	GO:0005634,GO:0005829,GO:0034657,GO:0043161,GO:0045721	nucleus|cytosol|GID complex|proteasome-mediated ubiquitin-dependent protein catabolic process|negative regulation of gluconeogenesis
CGGC5_2475	286.613	166.863	406.363	2.43531	1.28411	0.000575633	0.00269313	Up	4.2748	5.98118	11.5814	13.4159	CBH-1	cellulose -beta-cellobiosidase [Colletotrichum fructicola Nara gc5]	GO:0016162,GO:0030245	cellulose 1,4-beta-cellobiosidase activity|cellulose catabolic process
CGGC5_12093	245.833	139.077	352.589	2.5352	1.3421	0.000574987	0.00269103	Up	4.10979	2.1324	8.97917	8.40977	NUF2; FGRRES_05288, FGSG_05288	kinetochore protein nuf2 [Colletotrichum fructicola Nara gc5]	GO:0000777,GO:0005634,GO:0007049,GO:0031262,GO:0051301	condensed chromosome kinetochore|nucleus|cell cycle|Ndc80 complex|cell division
CGGC5_11217	7788.3	5067.78	10508.8	2.07365	1.05217	0.000572084	0.0026793	Up	137.823	127.431	259.842	309.462	hhp1; SPBC3H7.15	casein kinase i [Colletotrichum fructicola Nara gc5]	GO:0000228,GO:0004672,GO:0004674,GO:0004713,GO:0005524,GO:0005634,GO:0005829,GO:0006281,GO:0006282,GO:0006897,GO:0010845,GO:0018105,GO:0018107,GO:0023052,GO:0030999,GO:0032153,GO:0044732,GO:0044810,GO:0045143	nuclear chromosome|protein kinase activity|protein serine/threonine kinase activity|protein tyrosine kinase activity|ATP binding|nucleus|cytosol|DNA repair|regulation of DNA repair|endocytosis|positive regulation of reciprocal meiotic recombination|peptidyl-serine phosphorylation|peptidyl-threonine phosphorylation|signaling|linear element assembly|cell division site|mitotic spindle pole body|Dma1…	ko03008	Ribosome biogenesis in eukaryotes
CGGC5_905	10.2685	0	20.537	Inf	Inf	0.000571807	0.00267894	Up	0	0	0.323008	0.366279	lacB; Pc06g00600	putative beta-galactosidase b [Colletotrichum fructicola Nara gc5]	GO:0000272,GO:0004565,GO:0005576	polysaccharide catabolic process|beta-galactosidase activity|extracellular region
CGGC5_5008	154.092	81.2608	226.923	2.79253	1.48157	0.000571561	0.00267871	Up	7.09068	7.37735	21.0607	14.8442		hypothetical protein CGGC5_5008, partial [Colletotrichum fructicola Nara gc5]
CGGC5_3349	134.142	67.3179	200.967	2.98534	1.57789	0.000568278	0.00266517	Up	1.96673	6.04497	4.34832	9.36647		hypothetical protein CGGC5_3349 [Colletotrichum fructicola Nara gc5]
CGGC5_474	3320.12	2142.03	4498.2	2.09997	1.07037	0.000567707	0.00266342	Up	63.6664	49.7559	138.872	125.284	CHI1	endochitinase [Colletotrichum fructicola Nara gc5]	GO:0000272,GO:0004568,GO:0005576,GO:0006032,GO:0008061	polysaccharide catabolic process|chitinase activity|extracellular region|chitin catabolic process|chitin binding	ko00520	Amino sugar and nucleotide sugar metabolism
CGGC5_8042	23.7643	4.4882	43.0404	9.58966	3.26148	0.000566793	0.00266005	Up	0.0960995	0.0482905	0.539595	0.470388		hypothetical protein CGGC5_8042 [Colletotrichum fructicola Nara gc5]
CGGC5_9725	825.331	515.176	1135.49	2.20407	1.14017	0.000563047	0.00264431	Up	36.704	26.7091	72.5071	71.6139		idi-3 precursor [Colletotrichum fructicola Nara gc5]
CGGC5_1212	138.105	70.8122	205.398	2.90061	1.53636	0.000558736	0.00262588	Up	2.49918	1.68254	8.97645	7.84822	PODANS_5_6340	acyl-CoA dehydrogenase [Colletotrichum fructicola Nara gc5]	GO:0016627,GO:0050141,GO:0050660	oxidoreductase activity, acting on the CH-CH group of donors|nitroethane oxidase activity|flavin adenine dinucleotide binding
CGGC5_5301	812.456	506.456	1118.46	2.2084	1.143	0.000558152	0.00262496	Up	46.9753	23.0681	107.925	83.6839		hypothetical protein CGGC5_5301 [Colletotrichum fructicola Nara gc5]
CGGC5_8470	37.2369	2.57075	71.9031	27.9697	4.80579	0.000554489	0.00260955	Up	0.0310058	0	2.75172	1.42007		ankyrin repeat protein [Colletotrichum fructicola Nara gc5]
CGGC5_10397	291.376	27.0949	555.658	20.5078	4.3581	0.000550358	0.00259101	Up	2.61401	1.48139	63.1075	31.3548	MES11; At3g29770; T26G12.12; and OrderedLocusNames=At1gXXXXX; ORFNames=F13E17.2	hypothetical protein CGGC5_10397 [Colletotrichum fructicola Nara gc5]	GO:0009507,GO:0009694,GO:0009696,GO:0080030,GO:0080031,GO:0080032	chloroplast|jasmonic acid metabolic process|salicylic acid metabolic process|methyl indole-3-acetate esterase activity|methyl salicylate esterase activity|methyl jasmonate esterase activity
CGGC5_3500	5998.8	3892.11	8105.48	2.08254	1.05834	0.000549701	0.00258882	Up	109.59	103.353	237.873	240.187	psy1; Synonyms=sso1; SPCC825.03c	snare domain-containing protein [Colletotrichum fructicola Nara gc5]	GO:0000149,GO:0005484,GO:0005628,GO:0005737,GO:0005768,GO:0005794,GO:0005886,GO:0006886,GO:0006887,GO:0006893,GO:0006906,GO:0012505,GO:0016021,GO:0030437,GO:0031201,GO:0032120,GO:0032153,GO:0044853,GO:0048278,GO:0051286,GO:0070056,GO:0070057,GO:0099097	SNARE binding|SNAP receptor activity|prospore membrane|cytoplasm|endosome|Golgi apparatus|plasma membrane|intracellular protein transport|exocytosis|Golgi to plasma membrane transport|vesicle fusion|endomembrane system|integral component of membrane|ascospore formation|SNARE complex|ascospore-type prospore membrane assembly|cell division site|plasma membrane raft|vesicle docking|cell tip|prospore…	ko04130	SNARE interactions in vesicular transport
CGGC5_3518	72.4719	30.5084	114.435	3.75095	1.90725	0.000549338	0.00258801	Up	0.541095	0.350242	1.77634	1.68316	ARB_07085	glycoside hydrolase [Colletotrichum fructicola Nara gc5]	GO:0005576,GO:0030600,GO:0045493,GO:0046872	extracellular region|feruloyl esterase activity|xylan catabolic process|metal ion binding	ko00520,ko00604,ko00511,ko00603,ko00531,ko04142	Amino sugar and nucleotide sugar metabolism|Glycosphingolipid biosynthesis - ganglio series|Other glycan degradation|Glycosphingolipid biosynthesis - globo series|Glycosaminoglycan degradation|Lysosome
CGGC5_984	79.7816	7.51347	152.05	20.2369	4.33892	0.000543163	0.00256249	Up	0.397473	0	2.29619	4.83268		nuclear migration protein [Colletotrichum fructicola Nara gc5]
CGGC5_2982	308.037	179.367	436.707	2.43472	1.28375	0.000542048	0.00255813	Up	5.6332	6.1541	16.5831	15.7876		d-amino-acid oxidase [Colletotrichum fructicola Nara gc5]	GO:0003884,GO:0005777,GO:0046416,GO:0071949	D-amino-acid oxidase activity|peroxisome|D-amino acid metabolic process|FAD binding	ko00260,ko00311,ko04146,ko00330,ko00472	Glycine, serine and threonine metabolism|Penicillin and cephalosporin biosynthesis|Peroxisome|Arginine and proline metabolism|D-Arginine and D-ornithine metabolism
CGGC5_10747	3335.44	2148.9	4521.99	2.10433	1.07336	0.000539206	0.00254649	Up	67.3943	59.1227	146.691	147.19	PEX13; Synonyms=PAS20; YLR191W; L9470.1	peroxisomal membrane protein [Colletotrichum fructicola Nara gc5]	GO:0005778,GO:0016021,GO:0016560,GO:0030674,GO:1990415,GO:1990429	peroxisomal membrane|integral component of membrane|protein import into peroxisome matrix, docking|protein binding, bridging|Pex17p-Pex14p docking complex|peroxisomal importomer complex	ko04146	Peroxisome
CGGC5_5236	919.316	574.489	1264.14	2.20046	1.13781	0.000537318	0.00253846	Up	7.96336	5.0025	16.7522	16.6011	rhp26; SPCP25A2.02c	DNA repair protein rhp26 [Colletotrichum fructicola Nara gc5]	GO:0004003,GO:0005524,GO:0005634,GO:0005829,GO:0006283	ATP-dependent DNA helicase activity|ATP binding|nucleus|cytosol|transcription-coupled nucleotide-excision repair	ko03420	Nucleotide excision repair
CGGC5_7549	33.6043	9.00954	58.199	6.45971	2.69147	0.000533919	0.00252593	Up	0.0424397	0.168467	1.62687	1.96649	qutD; ACLA_024060	quinate permease [Colletotrichum fructicola Nara gc5]	GO:0005886,GO:0016021,GO:0019630,GO:0022857	plasma membrane|integral component of membrane|quinate metabolic process|transmembrane transporter activity
CGGC5_1632	1165.45	733.735	1597.17	2.17677	1.12219	0.000531213	0.0025151	Up	17.3398	10.9417	33.8945	32.5948	CYP52A13; Synonyms=ALK2	cytochrome p450 alkane hydroxylase [Colletotrichum fructicola Nara gc5]	GO:0005506,GO:0016020,GO:0016712,GO:0020037	iron ion binding|membrane|oxidoreductase activity, acting on paired donors, with incorporation or reduction of molecular oxygen, reduced flavin or flavoprotein as one donor, and incorporation of one atom of oxygen|heme binding
CGGC5_13274	517.371	314.959	719.784	2.28533	1.1924	0.000527926	0.00250108	Up	4.838	4.69592	10.1519	13.2246	DBP4; FGRRES_05687, FGSG_05687	ATP-dependent RNA helicase dbp4 [Colletotrichum fructicola Nara gc5]	GO:0003723,GO:0004386,GO:0005524,GO:0005730,GO:0006364	RNA binding|helicase activity|ATP binding|nucleolus|rRNA processing
CGGC5_4236	75.3269	32.3026	118.351	3.66382	1.87335	0.000527397	0.00249945	Up	1.04498	1.10486	4.25684	3.44653	het-6; B2A19.100, NCU03533	heterokaryon incompatibility protein [Colletotrichum fructicola Nara gc5]
CGGC5_6244	241.601	135.962	347.239	2.55394	1.35273	0.000524654	0.00248733	Up	9.7168	7.19208	26.0297	19.5525	ustS {ECO:0000303|PubMed:24841822}; AFLA_095110	glutathione s-transferase [Colletotrichum fructicola Nara gc5]	GO:0016740	transferase activity
CGGC5_9700	50.7052	17.7872	83.6232	4.70132	2.23307	0.000522556	0.00247825	Up	2.01363	0.496884	5.01293	4.09521		glutathione s-transferase [Colletotrichum fructicola Nara gc5]
CGGC5_7280	376.51	221.915	531.104	2.39328	1.25899	0.000521208	0.00247272	Up	11.0778	7.79028	23.7679	20.1145		hypothetical protein CGGC5_7280 [Colletotrichum fructicola Nara gc5]
CGGC5_4603	42.5141	13.6303	71.398	5.2382	2.38907	0.000519271	0.00246613	Up	0.339541	0.282854	2.48973	1.05816	tdiE {ECO:0000303|PubMed:16426969}; AN8517	methyltransferase domain-containing protein [Colletotrichum fructicola Nara gc5]	GO:0008168,GO:0044550,GO:0045461	methyltransferase activity|secondary metabolite biosynthetic process|sterigmatocystin biosynthetic process
CGGC5_13545	36.6626	4.87646	68.4488	14.0366	3.81112	0.000517326	0.00245775	Up	0	0	0.611611	1.53881		arylsulfatase [Colletotrichum fructicola Nara gc5]	GO:0004065,GO:0018958,GO:0042597,GO:0046872	arylsulfatase activity|phenol-containing compound metabolic process|periplasmic space|metal ion binding
CGGC5_2940	230.891	129.234	332.548	2.57322	1.36357	0.000516497	0.00245554	Up	3.05235	2.45244	7.60671	6.35805		duf974 domain containing protein [Colletotrichum fructicola Nara gc5]
CGGC5_5638	184.1	99.753	268.447	2.69111	1.4282	0.00050339	0.00239828	Up	1.83226	1.63058	2.97153	5.63749		hypothetical protein CGGC5_5638 [Colletotrichum fructicola Nara gc5]
CGGC5_6828	24.0568	4.5876	43.526	9.48777	3.24607	0.000503033	0.00239743	Up	0.122575	0.302356	2.36238	1.94331	SPCC757.05c	C6 zinc finger domain-containing protein [Colletotrichum fructicola Nara gc5]	GO:0005576,GO:0006751,GO:0008237,GO:0046872,GO:1990748	extracellular region|glutathione catabolic process|metallopeptidase activity|metal ion binding|cellular detoxification	ko01230,ko00220,ko01210	Biosynthesis of amino acids|Arginine biosynthesis|2-Oxocarboxylic acid metabolism
CGGC5_2610	185.949	99.9808	271.917	2.71969	1.44344	0.000496997	0.00237117	Up	8.90613	6.25781	27.9312	21.7236		class V chitinase, putative [Colletotrichum fructicola Nara gc5]
CGGC5_10264	95.3529	42.5525	148.153	3.48166	1.79977	0.00049475	0.00236129	Up	0.683477	0.798954	1.95994	3.37441		duf1446 domain-containing protein [Colletotrichum fructicola Nara gc5]
CGGC5_13803	898.363	562.05	1234.68	2.19674	1.13536	0.000492944	0.00235433	Up	5.81835	6.82978	12.1453	15.7803	lepB {ECO:0000303|PubMed:26051490}; AFLA_066900	C6 zinc finger domain-containing protein [Colletotrichum fructicola Nara gc5]	GO:0000981,GO:0003677,GO:0005634,GO:0006351,GO:0008270	DNA-binding transcription factor activity, RNA polymerase II-specific|DNA binding|nucleus|transcription, DNA-templated|zinc ion binding
CGGC5_8097	173.723	51.6376	295.809	5.72855	2.51817	0.000482866	0.00231027	Up	0.256174	0.256273	1.57493	2.82487	HET-E1	ankyrin repeat domain-containing protein [Colletotrichum fructicola Nara gc5]	GO:0005525	GTP binding
CGGC5_13334	1215.21	766.42	1664	2.17114	1.11845	0.000481065	0.00230247	Up	9.50165	9.07831	20.3447	26.8787	NUP85; CTHT_0052610	nuclear pore complex subunit nup85 [Colletotrichum fructicola Nara gc5]	GO:0005643,GO:0015031,GO:0031965,GO:0051028	nuclear pore|protein transport|nuclear membrane|mRNA transport
CGGC5_6127	10.5162	0	21.0324	Inf	Inf	0.000478072	0.00228896	Up	0	0	0.946028	0.348474	CTS1; CIMG_02795	complement fixation-chitinase [Colletotrichum fructicola Nara gc5]	GO:0000272,GO:0004568,GO:0006032,GO:0008061	polysaccharide catabolic process|chitinase activity|chitin catabolic process|chitin binding	ko00520	Amino sugar and nucleotide sugar metabolism
CGGC5_4751	10.5165	0	21.033	Inf	Inf	0.000478012	0.00228896	Up	0	0	1.96117	0.650847	BOT2; Synonyms=CND15	terpene synthase metal-binding domain protein [Colletotrichum fructicola Nara gc5]	GO:0000287,GO:0009405,GO:0010334,GO:0045338,GO:0051762	magnesium ion binding|pathogenesis|sesquiterpene synthase activity|farnesyl diphosphate metabolic process|sesquiterpene biosynthetic process
CGGC5_2689	79.1492	29.178	129.12	4.42527	2.14577	0.000472962	0.0022661	Up	3.285	2.91148	10.7604	8.99015		hypothetical protein CGGC5_2689 [Colletotrichum fructicola Nara gc5]
CGGC5_11714	314.036	62.1671	565.905	9.10297	3.18634	0.000462385	0.00221778	Up	1.72596	1.65223	41.4981	16.178		antigenic cell wall [Colletotrichum fructicola Nara gc5]
CGGC5_6444	3739.11	2253	5225.23	2.31923	1.21365	0.000461072	0.00221305	Up	66.8134	62.5443	175.928	125.438	CMO	naphthalene -dioxygenase subunit alpha [Colletotrichum fructicola Nara gc5]	GO:0005506,GO:0009570,GO:0019133,GO:0019285,GO:0051537	iron ion binding|chloroplast stroma|choline monooxygenase activity|glycine betaine biosynthetic process from choline|2 iron, 2 sulfur cluster binding
CGGC5_10661	973.247	607.567	1338.93	2.20375	1.13996	0.000454304	0.00218211	Up	14.2138	16.9581	41.7655	41.9837	PFA4 {ECO:0000255|HAMAP-Rule:MF_03199}; FGRRES_01411, FGSG_01411	dhhc zinc finger membrane protein [Colletotrichum fructicola Nara gc5]	GO:0005789,GO:0016021,GO:0018345,GO:0019706	endoplasmic reticulum membrane|integral component of membrane|protein palmitoylation|protein-cysteine S-palmitoyltransferase activity
CGGC5_9230	173.444	33.8557	313.032	9.24608	3.20884	0.000452131	0.00217399	Up	1.38967	1.43754	23.2021	13.1403		acetylhydrolase [Colletotrichum fructicola Nara gc5]			ko00565	Ether lipid metabolism
CGGC5_12802	269.961	152.641	387.28	2.53719	1.34323	0.000451585	0.00217214	Up	3.46162	2.29036	6.24145	8.13327		hypothetical protein CGGC5_12802 [Colletotrichum fructicola Nara gc5]
CGGC5_10809	161.563	84.4756	238.651	2.82509	1.4983	0.000446748	0.0021527	Up	5.90823	2.36384	22.9072	20.3791		duf1183 domain protein [Colletotrichum fructicola Nara gc5]
CGGC5_5264	43.9445	14.0517	73.8374	5.25471	2.39361	0.000442888	0.00213486	Up	0.956052	0.227229	2.46928	2.87008		hypothetical protein CGGC5_5264 [Colletotrichum fructicola Nara gc5]
CGGC5_9095	66.495	26.3753	106.615	4.04221	2.01515	0.000441706	0.00213144	Up	1.00218	0.491061	2.94937	2.00966	SPBC1773.06c	zinc-binding dehydrogenase [Colletotrichum fructicola Nara gc5]	GO:0004022,GO:0005829,GO:0006066,GO:0006091	alcohol dehydrogenase (NAD) activity|cytosol|alcohol metabolic process|generation of precursor metabolites and energy
CGGC5_12318	6740.39	4353.21	9127.57	2.09675	1.06815	0.000438966	0.00211974	Up	72.8998	93.5572	174.912	204.879	AN6010	mitochondrial hsp70 chaperone [Colletotrichum fructicola Nara gc5]	GO:0005524,GO:0005737,GO:0005739,GO:0006986,GO:0009847,GO:0016887,GO:0031072,GO:0034605,GO:0034620,GO:0042026,GO:0042623,GO:0044183,GO:0051082,GO:0051085,GO:0051787,GO:0071470	ATP binding|cytoplasm|mitochondrion|response to unfolded protein|spore germination|ATPase activity|heat shock protein binding|cellular response to heat|cellular response to unfolded protein|protein refolding|ATPase activity, coupled|protein binding involved in protein folding|unfolded protein binding|chaperone cofactor-dependent protein refolding|misfolded protein binding|cellular response to osm…	ko03018	RNA degradation
CGGC5_12345	3445.35	2210.39	4680.32	2.11742	1.08231	0.000433698	0.0020958	Up	45.0061	56.3797	103.132	106.335		hypothetical protein CGGC5_12345 [Colletotrichum fructicola Nara gc5]
CGGC5_4835	163.584	85.5834	241.585	2.8228	1.49713	0.00042721	0.00206739	Up	2.13872	1.26885	4.72062	4.32896		MFS multidrug transporter [Colletotrichum fructicola Nara gc5]	GO:0005774,GO:0005886,GO:0016021,GO:0055085	vacuolar membrane|plasma membrane|integral component of membrane|transmembrane transport
CGGC5_8387	12.9758	0.520776	25.4308	48.8325	5.60977	0.000426819	0.00206625	Up	0	0.0654481	0.941726	0.810686	MGL_3989	shikimate quinate 5- protein [Colletotrichum fructicola Nara gc5]	GO:0003855,GO:0003856,GO:0003866,GO:0004764,GO:0004765,GO:0005524,GO:0005737,GO:0009073,GO:0009423,GO:0046872	3-dehydroquinate dehydratase activity|3-dehydroquinate synthase activity|3-phosphoshikimate 1-carboxyvinyltransferase activity|shikimate 3-dehydrogenase (NADP+) activity|shikimate kinase activity|ATP binding|cytoplasm|aromatic amino acid family biosynthetic process|chorismate biosynthetic process|metal ion binding
CGGC5_3082	3529.99	1974.19	5085.78	2.57613	1.36521	0.000426146	0.00206372	Up	43.2895	63.2517	117.262	146.814		ubiquitin conjugating [Colletotrichum fructicola Nara gc5]
CGGC5_5318	222.511	95.9088	349.113	3.64005	1.86396	0.000417524	0.00202487	Up	1.39359	1.54708	4.52419	7.12125		pre-mRNA splicing factor clf1 [Colletotrichum fructicola Nara gc5]
CGGC5_9176	97.7433	38.0405	157.446	4.13891	2.04925	0.000416961	0.00202287	Up	0	2.58142	7.89357	13.9306	SPCC794.06	c4-dicarboxylate transporter malic acid transport [Colletotrichum fructicola Nara gc5]	GO:0015140,GO:0016021	malate transmembrane transporter activity|integral component of membrane
CGGC5_14084	5655.23	3632.53	7677.93	2.11366	1.07974	0.000410936	0.00199435	Up	221.508	217.776	452.929	643.485		hypothetical protein CGLO_04497 [Colletotrichum gloeosporioides Cg-14]
CGGC5_6381	10.7572	0	21.5144	Inf	Inf	0.000400967	0.00194751	Up	0	0	0.315897	0.274696	asqG {ECO:0000303|PubMed:25251934}; AN9230	FAD binding domain protein [Colletotrichum fructicola Nara gc5]	GO:0004497,GO:0016021,GO:0071949	monooxygenase activity|integral component of membrane|FAD binding
CGGC5_7184	3564.14	2266.75	4861.54	2.14472	1.10079	0.000398988	0.00193915	Up	114.635	84.1124	237.174	221.537	kei1; SPAC26H5.13c	ras small monomeric GTPase rab6 [Colletotrichum fructicola Nara gc5]	GO:0005794,GO:0006673,GO:0030148,GO:0030173,GO:0070916,GO:0070917	Golgi apparatus|inositol phosphoceramide metabolic process|sphingolipid biosynthetic process|integral component of Golgi membrane|inositol phosphoceramide synthase complex|inositol phosphoceramide synthase regulator activity
CGGC5_14544	14.9485	1.04155	28.8555	27.7043	4.79204	0.000396814	0.00192928	Up	0	0	2.19578	1.0638		aldolase citrate lyase family protein [Colletotrichum fructicola Nara gc5]
CGGC5_15211	20.8797	3.12466	38.6346	12.3644	3.62812	0.000392735	0.00191151	Up	0	0.0984957	1.0151	1.15321	PLT2; At2g16130; F7H1.15	MFS sugar transporter [Colletotrichum fructicola Nara gc5]	GO:0005351,GO:0005355,GO:0005886,GO:0005887,GO:0008645	carbohydrate:proton symporter activity|glucose transmembrane transporter activity|plasma membrane|integral component of plasma membrane|hexose transmembrane transport
CGGC5_338	1668.24	824.216	2512.27	3.04807	1.6079	0.000390903	0.00190328	Up	18.822	23.3073	49.721	75.8533	HGT1; KLLA0A11110g	MFS sugar transporter [Colletotrichum fructicola Nara gc5]	GO:0008643,GO:0016021,GO:0022857	carbohydrate transport|integral component of membrane|transmembrane transporter activity
CGGC5_5849	3714.8	2372.79	5056.81	2.13117	1.09164	0.000390368	0.00190136	Up	71.9528	81.9997	158.475	174.465	hcs1; Synonyms=hcs; SPAC4F8.14c	hydroxymethylglutaryl-CoA synthase [Colletotrichum gloeosporioides Cg-14]	GO:0004421,GO:0005634,GO:0005783,GO:0005829,GO:0006084,GO:0006696,GO:0010142	hydroxymethylglutaryl-CoA synthase activity|nucleus|endoplasmic reticulum|cytosol|acetyl-CoA metabolic process|ergosterol biosynthetic process|farnesyl diphosphate biosynthetic process, mevalonate pathway	ko00900,ko00280,ko00072,ko00650	Terpenoid backbone biosynthesis|Valine, leucine and isoleucine degradation|Synthesis and degradation of ketone bodies|Butanoate metabolism
CGGC5_130	1402.03	859.547	1944.52	2.26226	1.17777	0.000384815	0.00187837	Up	45.5228	36.3794	116.903	86.5414		fumarylacetoacetate hydrolase family protein [Colletotrichum fructicola Nara gc5]	GO:0005507,GO:0005739,GO:0047621	copper ion binding|mitochondrion|acylpyruvate hydrolase activity
CGGC5_7808	1056.83	656.384	1457.28	2.22017	1.15067	0.00038111	0.00186163	Up	15.9178	17.2602	35.0601	39.3918		allantoate permease [Colletotrichum fructicola Nara gc5]	GO:0005886,GO:0016021,GO:0055085	plasma membrane|integral component of membrane|transmembrane transport
CGGC5_4090	68.1223	27.1943	109.05	4.01005	2.00362	0.000380693	0.00186026	Up	0.600002	1.24721	3.93094	4.9849	HMT1	homocysteine s-methyltransferase [Colletotrichum fructicola Nara gc5]	GO:0005737,GO:0008270,GO:0008898,GO:0009086,GO:0032259,GO:0047150	cytoplasm|zinc ion binding|S-adenosylmethionine-homocysteine S-methyltransferase activity|methionine biosynthetic process|methylation|betaine-homocysteine S-methyltransferase activity	ko00270	Cysteine and methionine metabolism
CGGC5_13234	197.196	89.6978	304.694	3.3969	1.76422	0.000380059	0.00185784	Up	2.17831	1.35143	7.82178	5.31825	LAE1 {ECO:0000303|PubMed:22383877}; COCHEDRAFT_1197809	methyltransferase domain-containing protein [Colletotrichum fructicola Nara gc5]	GO:0005634,GO:0008168,GO:0009405,GO:0030435	nucleus|methyltransferase activity|pathogenesis|sporulation resulting in formation of a cellular spore
CGGC5_13375	75.8973	31.4837	120.311	3.82137	1.93409	0.000378789	0.00185297	Up	0.955928	1.0244	6.40963	3.31291	HET-E1	het domain protein, partial [Colletotrichum fructicola Nara gc5]	GO:0005525	GTP binding
CGGC5_6456	144.941	59.0331	230.849	3.91049	1.96735	0.000377666	0.00184815	Up	0.738831	0.471946	2.5914	1.80657	SBT3.9 {ECO:0000303|PubMed:16193095}; At4g10520 {ECO:0000312|Araport:AT4G10520}; F3H7.14 {ECO:0000312|EMBL:AAD03440.1}, F7L13.100 {ECO:0000312|EMBL:CAB40045.1}	subtilisin-like serine protease pr1c [Colletotrichum fructicola Nara gc5]	GO:0004252,GO:0005576	serine-type endopeptidase activity|extracellular region
CGGC5_8160	580.971	193.532	968.409	5.00387	2.32304	0.000377238	0.00184672	Up	8.5913	5.72302	42.5928	27.5522	xyn1	putative endo-1,4-beta-xylanase [Colletotrichum fructicola Nara gc5]	GO:0005576,GO:0030248,GO:0031176,GO:0045493	extracellular region|cellulose binding|endo-1,4-beta-xylanase activity|xylan catabolic process
CGGC5_12580	34.6136	9.0758	60.1515	6.62768	2.7285	0.000372259	0.00182432	Up	0.244311	0.383403	2.00928	2.50041		MFS phospholipid transporter git1 [Colletotrichum fructicola Nara gc5]	GO:0005886,GO:0009405,GO:0016021,GO:0022857	plasma membrane|pathogenesis|integral component of membrane|transmembrane transporter activity
CGGC5_5114	355.003	173.501	536.505	3.09222	1.62864	0.00036693	0.00180082	Up	16.2532	7.24187	38.5097	30.9951		dsba oxidoreductase [Colletotrichum fructicola Nara gc5]
CGGC5_11686	126.592	61.9683	191.215	3.08569	1.62559	0.000363917	0.00178798	Up	0.660136	0.710944	3.18181	2.75292	CYP505 {ECO:0000303|PubMed:11985584}	nitric oxide synthase [Colletotrichum fructicola Nara gc5]	GO:0003958,GO:0005506,GO:0010181,GO:0016020,GO:0020037,GO:0070330	NADPH-hemoprotein reductase activity|iron ion binding|FMN binding|membrane|heme binding|aromatase activity	ko04145,ko00330,ko04020,ko00220	Phagosome|Arginine and proline metabolism|Calcium signaling pathway|Arginine biosynthesis
CGGC5_7556	406.269	154.71	657.827	4.252	2.08814	0.000361722	0.00177784	Up	5.58749	6.28444	29.4337	16.7806	hsp16; SPBC3E7.02c	hsp20 alpha crystallin family protein, partial [Colletotrichum fructicola Nara gc5]	GO:0005634,GO:0005737,GO:0005829,GO:0034605,GO:0034620,GO:0042802,GO:0051082,GO:0061077,GO:0071218	nucleus|cytoplasm|cytosol|cellular response to heat|cellular response to unfolded protein|identical protein binding|unfolded protein binding|chaperone-mediated protein folding|cellular response to misfolded protein	ko04141	Protein processing in endoplasmic reticulum
CGGC5_5190	1631.23	794.684	2467.77	3.10535	1.63475	0.000361307	0.00177645	Up	10.5477	9.9927	26.7692	42.5765	zds1; Synonyms=mug88; SPAC31F12.01, SPAC637.14	telomere silencing protein [Colletotrichum fructicola Nara gc5]	GO:0000935,GO:0005737,GO:0005829,GO:0005938,GO:0006342,GO:0007165,GO:0010971,GO:0019888,GO:0030010,GO:0030437,GO:0032153,GO:0071277,GO:0071555,GO:0071852	division septum|cytoplasm|cytosol|cell cortex|chromatin silencing|signal transduction|positive regulation of G2/M transition of mitotic cell cycle|protein phosphatase regulator activity|establishment of cell polarity|ascospore formation|cell division site|cellular response to calcium ion|cell wall organization|fungal-type cell wall organization or biogenesis
CGGC5_6289	22.3621	3.64543	41.0788	11.2686	3.49423	0.000358302	0.0017636	Up	0	0	0	0		hypothetical protein CGGC5_6289 [Colletotrichum fructicola Nara gc5]
CGGC5_7724	86.4025	37.3354	135.47	3.62844	1.85935	0.000357604	0.00176144	Up	2.01555	0.602875	6.46035	3.69866		zinc-binding oxidoreductase [Colletotrichum fructicola Nara gc5]	GO:0000166,GO:0016491	nucleotide binding|oxidoreductase activity
CGGC5_5576	25.9768	5.00898	46.9446	9.37209	3.22837	0.000356704	0.00175765	Up	0.0633567	0.0632212	1.68533	2.67249		C6 zinc finger domain protein [Colletotrichum fructicola Nara gc5]
CGGC5_10860	858.744	434.148	1283.34	2.956	1.56365	0.000353659	0.00174328	Up	30.2109	22.4604	116.536	75.5945		hypothetical protein CGGC5_10860 [Colletotrichum fructicola Nara gc5]
CGGC5_6663	32.7276	8.23303	57.2222	6.95032	2.79708	0.000351475	0.00173378	Up	0.0847839	0.307843	1.5227	1.12368		xylan -beta-xylosidase [Colletotrichum fructicola Nara gc5]
CGGC5_15068	998.686	618.929	1378.44	2.22714	1.15519	0.000351332	0.00173371	Up	13.0321	16.9772	27.495	35.0945	KGD2; YDR148C; YD8358.05C	dihydrolipoamide succinyltransferase [Colletotrichum fructicola Nara gc5]	GO:0000002,GO:0004149,GO:0006099,GO:0006103,GO:0009353,GO:0033512,GO:0042645	mitochondrial genome maintenance|dihydrolipoyllysine-residue succinyltransferase activity|tricarboxylic acid cycle|2-oxoglutarate metabolic process|mitochondrial oxoglutarate dehydrogenase complex|L-lysine catabolic process to acetyl-CoA via saccharopine|mitochondrial nucleoid	ko00020,ko01200,ko00310	Citrate cycle (TCA cycle)|Carbon metabolism|Lysine degradation
CGGC5_3325	281.441	154.104	408.778	2.65261	1.40741	0.000349432	0.00172554	Up	12.5801	9.15529	29.9311	38.7105		hypothetical protein CGGC5_3325 [Colletotrichum fructicola Nara gc5]
CGGC5_6242	126.121	61.5138	190.729	3.10059	1.63254	0.000346356	0.00171228	Up	1.55107	1.48635	5.64572	4.60445		hypothetical protein CGGC5_6242 [Colletotrichum fructicola Nara gc5]
CGGC5_2140	764.816	292.722	1236.91	4.22554	2.07914	0.000337974	0.00167451	Up	16.4055	13.0204	90.7906	56.2978	CUZ1 {ECO:0000303|PubMed:24121501}; YNL155W {ECO:0000312|SGD:S000005099}; N1751	zinc finger protein [Colletotrichum fructicola Nara gc5]	GO:0005634,GO:0005737,GO:0008270,GO:0035617,GO:0043161,GO:0070628,GO:0071243,GO:1903843	nucleus|cytoplasm|zinc ion binding|stress granule disassembly|proteasome-mediated ubiquitin-dependent protein catabolic process|proteasome binding|cellular response to arsenic-containing substance|cellular response to arsenite ion
CGGC5_691	11.0046	0	22.0092	Inf	Inf	0.000335533	0.00166364	Up	0	0	2.67362	0.822566		carboxymuconolactone decarboxylase [Colletotrichum fructicola Nara gc5]			ko00362,ko01220	Benzoate degradation|Degradation of aromatic compounds
CGGC5_10312	59.8216	22.3178	97.3254	4.36089	2.12462	0.000333459	0.00165517	Up	0.884766	0.993257	5.48106	3.48023		aldehyde reductase ii [Colletotrichum fructicola Nara gc5]	GO:0008106,GO:0050662	alcohol dehydrogenase (NADP+) activity|coenzyme binding
CGGC5_14843	309.705	176.384	443.026	2.51171	1.32867	0.0003298	0.00163942	Up	3.3132	3.2535	7.76029	8.60053		hypothetical protein CGGC5_14843 [Colletotrichum fructicola Nara gc5]
CGGC5_637	55.165	19.3826	90.9473	4.69221	2.23027	0.000328496	0.00163414	Up	0.397604	0.354308	1.3048	2.2069		protein kinase domain-containing protein [Colletotrichum fructicola Nara gc5]
CGGC5_689	132.812	0.487646	265.136	543.706	9.08668	0.000327379	0.00162978	Up	0	0	29.6179	9.90358		n-acylhomoserine lactone degredation protein [Colletotrichum fructicola Nara gc5]
CGGC5_12186	3150.08	1988.64	4311.51	2.16807	1.11641	0.000326109	0.00162406	Up	21.1997	17.5645	42.7955	49.8093	klpA; AN6340	kinesin family protein [Colletotrichum fructicola Nara gc5]	GO:0003777,GO:0005524,GO:0005634,GO:0005737,GO:0005871,GO:0005874,GO:0007018,GO:0008017,GO:0008569,GO:0016887,GO:0072686,GO:0090307	microtubule motor activity|ATP binding|nucleus|cytoplasm|kinesin complex|microtubule|microtubule-based movement|microtubule binding|ATP-dependent microtubule motor activity, minus-end-directed|ATPase activity|mitotic spindle|mitotic spindle assembly
CGGC5_5598	44.0935	13.8622	74.3249	5.3617	2.42269	0.000323713	0.0016157	Up	0.331746	1.06398	3.55232	4.57043		hypothetical protein CGGC5_5598 [Colletotrichum fructicola Nara gc5]
CGGC5_4551	87.2059	37.9649	136.447	3.59403	1.8456	0.000320284	0.00159977	Up	0.96546	0.373803	4.33397	3.75124	ACA7; At1g08080; T6D22.16	carbonic anhydrase [Colletotrichum fructicola Nara gc5]	GO:0004089,GO:0008270,GO:0009570	carbonate dehydratase activity|zinc ion binding|chloroplast stroma
CGGC5_12904	1587.9	727.935	2447.86	3.36274	1.74964	0.000319032	0.0015941	Up	51.3868	45.0611	181.232	109.33		ethanolamine utilization protein [Colletotrichum fructicola Nara gc5]
CGGC5_12797	1052.17	615.913	1488.44	2.41663	1.273	0.000318994	0.0015941	Up	7.27903	8.84868	18.3108	24.4681	YGL082W	duf544 domain-containing protein [Colletotrichum fructicola Nara gc5]	GO:0004843,GO:0005634,GO:0005829,GO:0016807,GO:0071108,GO:1990380	thiol-dependent ubiquitin-specific protease activity|nucleus|cytosol|cysteine-type carboxypeptidase activity|protein K48-linked deubiquitination|Lys48-specific deubiquitinase activity
CGGC5_9012	714.268	372.866	1055.67	2.83123	1.50143	0.000315266	0.00157703	Up	4.19049	3.54919	9.4675	14.259		hypothetical protein CGGC5_9012 [Colletotrichum fructicola Nara gc5]
CGGC5_3379	1917.38	1199.99	2634.77	2.19566	1.13465	0.000309941	0.00155154	Up	44.4398	42.1341	90.3239	105.804	maf1; N150, SPAC31G5.12c	hypothetical protein CGLO_05992 [Colletotrichum gloeosporioides Cg-14]	GO:0000994,GO:0001030,GO:0001031,GO:0001032,GO:0005634,GO:0005737,GO:0016480	RNA polymerase III core binding|RNA polymerase III type 1 promoter DNA binding|RNA polymerase III type 2 promoter DNA binding|RNA polymerase III type 3 promoter DNA binding|nucleus|cytoplasm|negative regulation of transcription by RNA polymerase III
CGGC5_7079	391.022	227.998	554.047	2.43005	1.28099	0.000306591	0.00153648	Up	9.68926	15.9173	43.2345	37.1785		hypothetical protein CGGC5_7079 [Colletotrichum fructicola Nara gc5]
CGGC5_12368	4248.53	2455.85	6041.21	2.45992	1.29861	0.000303468	0.00152139	Up	62.6676	72.1373	136.47	189.102	SPAC922.05c	major facilitator superfamily transporter [Colletotrichum fructicola Nara gc5]	GO:0005737,GO:0016021,GO:0022857	cytoplasm|integral component of membrane|transmembrane transporter activity
CGGC5_6654	541.3	269.263	813.337	3.0206	1.59484	0.000301745	0.00151331	Up	17.96	12.9376	55.7183	40.6751		capsule polysaccharide biosynthesis protein [Colletotrichum fructicola Nara gc5]	GO:0016740	transferase activity
CGGC5_3818	354.721	202.301	507.142	2.50687	1.32589	0.000300117	0.00150627	Up	11.068	3.72229	27.236	23.2062	csl4; SPCC1840.11, SPCC965.01	exosomal core protein csl4 [Colletotrichum fructicola Nara gc5]	GO:0000175,GO:0000176,GO:0000177,GO:0000178,GO:0000467,GO:0000790,GO:0003723,GO:0005634,GO:0005730,GO:0005737,GO:0005829,GO:0070478,GO:0070481,GO:0070651,GO:0071028,GO:0071035,GO:0071038,GO:0071042	3'-5'-exoribonuclease activity|nuclear exosome (RNase complex)|cytoplasmic exosome (RNase complex)|exosome (RNase complex)|exonucleolytic trimming to generate mature 3'-end of 5.8S rRNA from tricistronic rRNA transcript (SSU-rRNA, 5.8S rRNA, LSU-rRNA)|nuclear chromatin|RNA binding|nucleus|nucleolus|cytoplasm|cytosol|nuclear-transcribed mRNA catabolic process, 3'-5' exonucleolytic nonsense-mediate…	ko03018	RNA degradation
CGGC5_2645	109.542	50.8425	168.241	3.30907	1.72643	0.000299039	0.00150197	Up	2.54988	2.24786	8.71074	6.69228		hypothetical protein CGGC5_2645 [Colletotrichum fructicola Nara gc5]
CGGC5_9737	282.684	157.527	407.84	2.58902	1.3724	0.000294936	0.00148357	Up	2.9827	2.1524	7.11592	7.23959		hypothetical protein CGGC5_9737 [Colletotrichum fructicola Nara gc5]
CGGC5_1099	582.564	346.538	818.589	2.36219	1.24013	0.000294851	0.00148357	Up	14.7254	9.21462	27.8004	32.5136	prp18; SPCC126.14	mRNA splicing factor [Colletotrichum fructicola Nara gc5]	GO:0000350,GO:0005634,GO:0005681,GO:0005682,GO:0045292,GO:0046540,GO:0071021,GO:0071048	generation of catalytic spliceosome for second transesterification step|nucleus|spliceosomal complex|U5 snRNP|mRNA cis splicing, via spliceosome|U4/U6 x U5 tri-snRNP complex|U2-type post-spliceosomal complex|nuclear retention of unspliced pre-mRNA at the site of transcription	ko03040	Spliceosome
CGGC5_1966	15.4369	1.04155	29.8323	28.6421	4.84007	0.000294822	0.00148357	Up	0	0.147195	2.02588	1.22107		isoflavone reductase family protein [Colletotrichum fructicola Nara gc5]	GO:0009807,GO:0050664	lignan biosynthetic process|oxidoreductase activity, acting on NAD(P)H, oxygen as acceptor
CGGC5_8784	335.668	191.136	480.199	2.51234	1.32903	0.000294694	0.00148357	Up	5.42388	3.63765	10.6318	11.8975		C6 transcription factor [Colletotrichum fructicola Nara gc5]
CGGC5_854	7850	4938.96	10761	2.1788	1.12354	0.000290035	0.00146272	Up	171.463	234.199	427.872	548.776	SPAC23H3.04	hypothetical protein CGGC5_854 [Colletotrichum fructicola Nara gc5]	GO:0000139,GO:0005794,GO:0005886,GO:0016021	Golgi membrane|Golgi apparatus|plasma membrane|integral component of membrane
CGGC5_14281	22.7545	3.44665	42.0623	12.2038	3.60926	0.000289035	0.00145822	Up	0.20585	0	1.35925	1.03646		xylosidase glycosyl [Colletotrichum fructicola Nara gc5]
CGGC5_2841	171.118	88.4523	253.783	2.86915	1.52063	0.000286399	0.00144601	Up	2.47495	2.79991	11.2009	11.1342		hypothetical protein CGGC5_2841 [Colletotrichum fructicola Nara gc5]
CGGC5_3094	609.252	363.7	854.804	2.3503	1.23285	0.000285774	0.00144393	Up	6.71632	5.31431	12.5805	14.5359		sap domain-containing protein [Colletotrichum fructicola Nara gc5]
CGGC5_7917	290.978	163.374	418.583	2.56212	1.35734	0.000283835	0.00143574	Up	2.16397	2.2575	4.45504	5.72555	isp4; SPBC29B5.02c	opt oligopeptide transporter [Colletotrichum fructicola Nara gc5]	GO:0005783,GO:0005789,GO:0005794,GO:0005886,GO:0005887,GO:0015031,GO:0035673,GO:1901583,GO:1901584	endoplasmic reticulum|endoplasmic reticulum membrane|Golgi apparatus|plasma membrane|integral component of plasma membrane|protein transport|oligopeptide transmembrane transporter activity|tetrapeptide transmembrane transport|tetrapeptide transmembrane transporter activity
CGGC5_15029	305.39	143.707	467.072	3.25016	1.70051	0.000283483	0.00143504	Up	7.56393	2.87015	26.2832	18.8845		hypothetical protein CGGC5_15029 [Colletotrichum fructicola Nara gc5]
CGGC5_13241	359.937	206.405	513.47	2.48769	1.3148	0.000279984	0.00141945	Up	3.95135	4.34185	12.3266	11.7018	SPBC1773.06c	alcohol dehydrogenase, putative [Colletotrichum fructicola Nara gc5]	GO:0004022,GO:0005829,GO:0006066,GO:0006091	alcohol dehydrogenase (NAD) activity|cytosol|alcohol metabolic process|generation of precursor metabolites and energy
CGGC5_10544	418.481	242.258	594.704	2.45483	1.29562	0.000279073	0.00141536	Up	9.89131	8.10528	22.7524	17.6623		myo-inositol 2-dehydrogenase [Colletotrichum fructicola Nara gc5]
CGGC5_12807	173.844	89.9815	257.707	2.864	1.51803	0.000277657	0.00140871	Up	3.24153	5.15362	9.88878	11.0458		gdsl-like lipase acylhydrolase [Colletotrichum fructicola Nara gc5]
CGGC5_356	17983.3	5383.94	30582.7	5.68036	2.50598	0.000277486	0.00140837	Up	58.6592	77.0785	293.655	486.705	ppr5; SPAC1093.01, SPAC12B10.18	pentatricopeptide repeat protein [Colletotrichum fructicola Nara gc5]	GO:0005737,GO:0005739,GO:0006412,GO:0006417,GO:0032592,GO:0140053	cytoplasm|mitochondrion|translation|regulation of translation|integral component of mitochondrial membrane|mitochondrial gene expression
CGGC5_997	86.2735	37.089	135.458	3.65224	1.86878	0.000276352	0.00140314	Up	0.451777	1.08364	3.81581	2.56563		hypothetical protein CGGC5_997 [Colletotrichum fructicola Nara gc5]
CGGC5_7180	21.5965	3.09153	40.1014	12.9714	3.69726	0.000273193	0.00138919	Up	0	0	2.23123	2.1664	ARB_02369	para-nitrobenzyl esterase [Colletotrichum fructicola Nara gc5]	GO:0004806,GO:0005576,GO:0006629	triglyceride lipase activity|extracellular region|lipid metabolic process
CGGC5_10645	242.663	131.763	353.564	2.68334	1.42403	0.000270348	0.00137523	Up	23.4945	11.4931	41.0171	37.8231		hypothetical protein CGGC5_10645, partial [Colletotrichum fructicola Nara gc5]
CGGC5_6030	275.098	152.097	398.099	2.6174	1.38814	0.000268479	0.00136727	Up	28.2521	14.2669	59.2077	36.0067		hypothetical protein CGLO_12051 [Colletotrichum gloeosporioides Cg-14]
CGGC5_12769	352.622	200.061	505.183	2.52514	1.33636	0.000267704	0.00136384	Up	2.24073	1.28838	4.55782	4.55652	lamA; AN0887	acetyl- propionyl-coenzyme a carboxylase alpha chain [Colletotrichum fructicola Nara gc5]	GO:0004847,GO:0005524,GO:0016787,GO:0046872	urea carboxylase activity|ATP binding|hydrolase activity|metal ion binding
CGGC5_3425	13.6905	0.487646	26.8933	55.1493	5.78527	0.000265907	0.00135519	Up	0.0240114	0	0.507678	0.659369	ACLA_076850 {ECO:0000312|EMBL:EAW14644.1}	geranylgeranyl pyrophosphate synthase [Colletotrichum fructicola Nara gc5]	GO:0000287,GO:0008299,GO:0010333,GO:0016740	magnesium ion binding|isoprenoid biosynthetic process|terpene synthase activity|transferase activity	ko00900	Terpenoid backbone biosynthesis
CGGC5_8053	614.006	365.859	862.154	2.35652	1.23666	0.000263439	0.00134413	Up	8.2351	8.111	20.907	18.7969		RNA polymerase rpb1 c-terminal repeat domain protein [Colletotrichum fructicola Nara gc5]
CGGC5_2974	30.1444	6.50505	53.7837	8.26799	3.04754	0.000260815	0.00133175	Up	0.185403	0.223512	1.32231	1.45738	ayr1; SPAC23D3.11	short-chain dehydrogenase, putative [Colletotrichum fructicola Nara gc5]	GO:0000140,GO:0000329,GO:0004806,GO:0005737,GO:0005739,GO:0005783,GO:0005794,GO:0005811,GO:0006654,GO:0019433,GO:0102566	acylglycerone-phosphate reductase activity|fungal-type vacuole membrane|triglyceride lipase activity|cytoplasm|mitochondrion|endoplasmic reticulum|Golgi apparatus|lipid droplet|phosphatidic acid biosynthetic process|triglyceride catabolic process|1-acyl dihydroxyacetone phosphate reductase activity
CGGC5_9757	211.139	112.754	309.524	2.74513	1.45688	0.000260444	0.00133036	Up	4.88194	6.24165	12.1178	15.698	CHGG_04239	3-ketoacyl- reductase [Colletotrichum fructicola Nara gc5]	GO:0005789,GO:0016021,GO:0030148,GO:0030497,GO:0042761,GO:0045703,GO:0102339,GO:0102340,GO:0102341,GO:0102342	endoplasmic reticulum membrane|integral component of membrane|sphingolipid biosynthetic process|fatty acid elongation|very long-chain fatty acid biosynthetic process|ketoreductase activity|3-oxo-arachidoyl-CoA reductase activity|3-oxo-behenoyl-CoA reductase activity|3-oxo-lignoceroyl-CoA reductase activity|3-oxo-cerotoyl-CoA reductase activity	ko01212,ko01040,ko00062,ko00140	Fatty acid metabolism|Biosynthesis of unsaturated fatty acids|Fatty acid elongation|Steroid hormone biosynthesis
CGGC5_879	18.8927	2.08311	35.7023	17.139	4.09921	0.000257642	0.00131804	Up	0	0.139702	1.32943	0.890607		pisatin demethylase [Colletotrichum fructicola Nara gc5]	GO:0004497,GO:0005506,GO:0009820,GO:0016021,GO:0016705,GO:0020037	monooxygenase activity|iron ion binding|alkaloid metabolic process|integral component of membrane|oxidoreductase activity, acting on paired donors, with incorporation or reduction of molecular oxygen|heme binding
CGGC5_9871	26.8126	5.20776	48.4174	9.29717	3.21679	0.000253557	0.00129911	Up	0	0.163902	0.959596	0.665573	abnC; ACLA_098980	endo-1,4-beta-xylanase [Colletotrichum fructicola Nara gc5]	GO:0005576,GO:0031222,GO:0045493,GO:0046558	extracellular region|arabinan catabolic process|xylan catabolic process|arabinan endo-1,5-alpha-L-arabinosidase activity
CGGC5_3548	3063.77	1914.96	4212.58	2.19983	1.13739	0.000251706	0.0012906	Up	70.5104	69.1157	136.078	166.885	ustO {ECO:0000303|PubMed:24841822}; AFLA_094940	pyridoxamine phosphate oxidase family protein [Colletotrichum fructicola Nara gc5]	GO:0016021,GO:0016491,GO:0048037	integral component of membrane|oxidoreductase activity|cofactor binding
CGGC5_55	403.793	184.986	622.6	3.36565	1.75089	0.000250514	0.00128498	Up	8.30011	7.24043	32.8193	20.6432		short-chain dehydrogenase [Colletotrichum fructicola Nara gc5]	GO:0016491	oxidoreductase activity
CGGC5_9812	214.526	114.108	314.944	2.76005	1.4647	0.00025014	0.00128365	Up	3.14024	2.31073	8.50349	6.99412	tenB {ECO:0000303|PubMed:20575135}; Synonyms=ORF2 {ECO:0000303|PubMed:17216664}	cytochrome p450 [Colletotrichum fructicola Nara gc5]	GO:0004497,GO:0005506,GO:0016021,GO:0016705,GO:0020037	monooxygenase activity|iron ion binding|integral component of membrane|oxidoreductase activity, acting on paired donors, with incorporation or reduction of molecular oxygen|heme binding
CGGC5_13605	274.216	151.86	396.571	2.61143	1.38484	0.000247702	0.001272	Up	5.41073	7.0601	13.0064	17.1917	ARB_03699	chitin deacetylase [Colletotrichum fructicola Nara gc5]	GO:0005576,GO:0005975,GO:0016810,GO:0046872	extracellular region|carbohydrate metabolic process|hydrolase activity, acting on carbon-nitrogen (but not peptide) bonds|metal ion binding
CGGC5_8915	29.1241	5.91801	52.3302	8.84253	3.14446	0.000246773	0.00126771	Up	0	0	0.832781	0.076378	SPBC12C2.09c	hemolysin-iii channel protein [Colletotrichum fructicola Nara gc5]	GO:0005886,GO:0006631,GO:0006882,GO:0016021,GO:0038023,GO:0046872	plasma membrane|fatty acid metabolic process|cellular zinc ion homeostasis|integral component of membrane|signaling receptor activity|metal ion binding
CGGC5_10883	84.1375	35.2617	133.013	3.77218	1.9154	0.000245217	0.0012602	Up	0.426071	0.352829	1.62989	1.69961	klp5; SPBC2F12.13	kinesin family protein [Colletotrichum fructicola Nara gc5]	GO:0000070,GO:0000778,GO:0003777,GO:0005524,GO:0005634,GO:0005737,GO:0005829,GO:0005871,GO:0005873,GO:0005874,GO:0007018,GO:0007019,GO:0007052,GO:0007079,GO:0008017,GO:0008574,GO:0010938,GO:0015630,GO:0016887,GO:0016938,GO:0044732,GO:0051301,GO:0055028,GO:0061673,GO:0072686,GO:0099607,GO:0140210,GO:1902426,GO:1990023,GO:1990295,GO:1990758,GO:1990942	mitotic sister chromatid segregation|condensed nuclear chromosome kinetochore|microtubule motor activity|ATP binding|nucleus|cytoplasm|cytosol|kinesin complex|plus-end kinesin complex|microtubule|microtubule-based movement|microtubule depolymerization|mitotic spindle organization|mitotic chromosome movement towards spindle pole|microtubule binding|ATP-dependent microtubule motor activity, plus-en…
CGGC5_4417	105.851	48.3805	163.322	3.37579	1.75522	0.000245077	0.00125996	Up	0.977514	1.54265	5.24196	6.14324	gsfF {ECO:0000303|PubMed:20534346}	cytochrome p450 monooxygenase [Colletotrichum fructicola Nara gc5]	GO:0004497,GO:0005506,GO:0016114,GO:0016705,GO:0020037	monooxygenase activity|iron ion binding|terpenoid biosynthetic process|oxidoreductase activity, acting on paired donors, with incorporation or reduction of molecular oxygen|heme binding
CGGC5_3584	149.075	73.6718	224.478	3.04701	1.60739	0.00024469	0.00125845	Up	3.56575	2.04987	9.19424	7.53558	asqM {ECO:0000303|PubMed:25251934}; AN9224	monooxygenase FAD-binding protein [Colletotrichum fructicola Nara gc5]	GO:0004497,GO:0071949	monooxygenase activity|FAD binding
CGGC5_12170	116.894	54.8192	178.969	3.26471	1.70696	0.000241962	0.00124489	Up	0.402942	1.23843	2.99691	4.64842		hypothetical protein CGGC5_12170 [Colletotrichum fructicola Nara gc5]
CGGC5_7011	331.263	186.184	476.342	2.55844	1.35527	0.000240534	0.00123848	Up	7.86591	6.40912	21.093	17.0287		epoxide hydrolase [Colletotrichum fructicola Nara gc5]	GO:0033961	cis-stilbene-oxide hydrolase activity
CGGC5_2050	1643	1018.55	2267.45	2.22615	1.15455	0.000239217	0.00123217	Up	14.7324	20.2555	37.651	42.5333		potassium voltage-dependent transporter [Colletotrichum fructicola Nara gc5]
CGGC5_36	70.2339	6.0174	134.45	22.3436	4.48179	0.00023867	0.00123076	Up	0.169947	0.0942002	1.38076	2.66915		hypothetical protein CGGC5_36 [Colletotrichum fructicola Nara gc5]
CGGC5_4980	35.8722	9.14206	62.6023	6.84773	2.77562	0.000236813	0.00122165	Up	0.309777	0.348484	2.6276	1.9346	MEL	alpha-galactosidase [Colletotrichum fructicola Nara gc5]	GO:0005576,GO:0005975,GO:0052692	extracellular region|carbohydrate metabolic process|raffinose alpha-galactosidase activity	ko00603,ko00561,ko00052,ko00600	Glycosphingolipid biosynthesis - globo series|Glycerolipid metabolism|Galactose metabolism|Sphingolipid metabolism
CGGC5_14077	11.4918	0	22.9836	Inf	Inf	0.000235963	0.00121773	Up	0	0	0.632153	0.423073	SPBC1271.10c	major facilitator superfamily transporter [Colletotrichum fructicola Nara gc5]	GO:0005887,GO:0005938,GO:0006855,GO:0015238,GO:0022857,GO:0055085	integral component of plasma membrane|cell cortex|drug transmembrane transport|drug transmembrane transporter activity|transmembrane transporter activity|transmembrane transport
CGGC5_778	49.9139	16.201	83.6268	5.16183	2.36788	0.000234712	0.0012122	Up	0.272596	0.0909489	1.45227	1.1675	HET-E1	ankyrin repeat-containing protein [Colletotrichum fructicola Nara gc5]	GO:0005525	GTP binding
CGGC5_12781	25.7679	4.5876	46.9483	10.2337	3.35526	0.000232117	0.00119926	Up	0.104061	0.203256	1.2874	1.13188		xylosidase glycosyl [Colletotrichum fructicola Nara gc5]
CGGC5_5281	711.296	207.674	1214.92	5.85012	2.54847	0.000229231	0.00118571	Up	8.14098	5.623	40.1819	23.9935	fex-1 {ECO:0000303|PubMed:24173035}; NCU06262	chromosome condensation protein [Colletotrichum fructicola Nara gc5]	GO:0005887,GO:1903424,GO:1903425	integral component of plasma membrane|fluoride transmembrane transport|fluoride transmembrane transporter activity
CGGC5_5128	295.766	142.666	448.865	3.14627	1.65364	0.00022859	0.00118284	Up	1.73863	1.41131	4.76449	6.89518		and nb-arc domain-containing protein [Colletotrichum fructicola Nara gc5]
CGGC5_2614	53.7504	18.0191	89.4818	4.96595	2.31207	0.000227892	0.00117968	Up	0.638678	0.483681	2.6215	4.19493		hypothetical protein CGGC5_2614 [Colletotrichum fructicola Nara gc5]
CGGC5_5450	1234.49	752.956	1716.02	2.27904	1.18843	0.000227778	0.00117954	Up	20.0343	16.4123	43.9889	39.3382	DCW1; CAGL0L01727g	glycosyl hydrolase [Colletotrichum fructicola Nara gc5]	GO:0005576,GO:0005618,GO:0007117,GO:0008496,GO:0009272,GO:0016052,GO:0046658,GO:0071555	extracellular region|cell wall|budding cell bud growth|mannan endo-1,6-alpha-mannosidase activity|fungal-type cell wall biogenesis|carbohydrate catabolic process|anchored component of plasma membrane|cell wall organization
CGGC5_6484	5875.74	3032.27	8719.22	2.87548	1.5238	0.000227675	0.00117946	Up	51.5229	64.2896	148.826	221.754	acu-15; 18A7.170, NCU06656	transcriptional activator protein acu-15 [Colletotrichum fructicola Nara gc5]	GO:0000981,GO:0003677,GO:0005634,GO:0006351,GO:0008270	DNA-binding transcription factor activity, RNA polymerase II-specific|DNA binding|nucleus|transcription, DNA-templated|zinc ion binding
CGGC5_6569	65.1191	23.1275	107.111	4.63132	2.21142	0.000224943	0.0011662	Up	1.16097	0.906166	6.22193	3.62702		alcohol dehydrogenase, putative [Colletotrichum fructicola Nara gc5]
CGGC5_12274	827.208	497.408	1157.01	2.32608	1.2179	0.000224362	0.00116364	Up	21.2496	19.5963	47.2336	50.0927		hypothetical protein CGGC5_12274 [Colletotrichum fructicola Nara gc5]
CGGC5_5840	4777.91	2982.21	6573.62	2.20428	1.14031	0.000222297	0.00115337	Up	94.4287	84.1098	228.893	194.721	PEX11B; Synonyms=PMP30, PMP30B, PMP32	peroxisomal biogenesis factor [Colletotrichum fructicola Nara gc5]	GO:0005779,GO:0007031,GO:0007165,GO:0016559	integral component of peroxisomal membrane|peroxisome organization|signal transduction|peroxisome fission
CGGC5_323	88.2201	37.5435	138.897	3.69961	1.88737	0.000222221	0.00115337	Up	1.11875	1.24826	8.1024	4.48438		hypothetical protein CGGC5_323 [Colletotrichum fructicola Nara gc5]
CGGC5_6659	68.7972	17.2757	120.319	6.96462	2.80004	0.000220312	0.00114483	Up	0.391015	0.69962	5.52587	3.23365	apf7 {ECO:0000303|PubMed:25058475}; FFUJ_00007	benzoate 4-monooxygenase cytochrome p450 [Colletotrichum fructicola Nara gc5]	GO:0004497,GO:0005506,GO:0016021,GO:0016705,GO:0020037	monooxygenase activity|iron ion binding|integral component of membrane|oxidoreductase activity, acting on paired donors, with incorporation or reduction of molecular oxygen|heme binding
CGGC5_6957	888.736	535.397	1242.08	2.31992	1.21407	0.000219142	0.00113962	Up	8.9467	10.2038	22.5567	23.1701		duf124 domain-containing protein [Colletotrichum fructicola Nara gc5]
CGGC5_14844	72.2974	28.2027	116.392	4.12698	2.04509	0.00021879	0.00113823	Up	2.07134	1.8768	7.19757	6.88774		hypothetical protein CGGC5_14844 [Colletotrichum fructicola Nara gc5]
CGGC5_1238	69.7085	14.2504	125.167	8.78335	3.13477	0.000218577	0.00113756	Up	0.047927	0.283163	1.17945	2.34949		hypothetical protein CGGC5_1238 [Colletotrichum fructicola Nara gc5]
CGGC5_6813	188.842	97.4857	280.199	2.87426	1.52319	0.000217983	0.00113503	Up	2.3723	1.47244	5.58475	6.7745		tol protein [Colletotrichum fructicola Nara gc5]
CGGC5_13880	130.208	62.3658	198.05	3.17561	1.66703	0.000217569	0.00113362	Up	1.12604	1.28329	4.52342	3.40091		hypothetical protein CGGC5_13880 [Colletotrichum fructicola Nara gc5]
CGGC5_11927	607.666	360.101	855.23	2.37497	1.24791	0.00021707	0.00113146	Up	5.5836	7.30572	13.5579	17.8593	bglF; AFUB_074660	beta-glucosidase 1 precursor [Colletotrichum fructicola Nara gc5]	GO:0005576,GO:0008422,GO:0030245,GO:0102483	extracellular region|beta-glucosidase activity|cellulose catabolic process|scopolin beta-glucosidase activity
CGGC5_2285	86.5977	36.2701	136.925	3.77516	1.91654	0.000212105	0.00110814	Up	1.01429	0.914506	3.61145	4.023		duf1446 domain protein [Colletotrichum fructicola Nara gc5]
CGGC5_11672	1268.33	771.321	1765.35	2.28873	1.19455	0.000210686	0.00110115	Up	23.144	17.7413	49.6005	48.2211		hypothetical protein CGGC5_11672 [Colletotrichum fructicola Nara gc5]
CGGC5_1512	467.968	269.344	666.593	2.47488	1.30736	0.000206538	0.00108115	Up	12.3455	6.8344	25.061	19.9923		NmrA-like family protein [Colletotrichum fructicola Nara gc5]
CGGC5_12432	195.951	95.0992	296.803	3.12098	1.642	0.000204359	0.00107057	Up	0.592187	0.980495	2.11189	3.08575		peptide synthetase [Colletotrichum fructicola Nara gc5]	GO:0008152,GO:0016874,GO:0031177	metabolic process|ligase activity|phosphopantetheine binding
CGGC5_14212	285.511	157.323	413.699	2.62961	1.39485	0.000204316	0.00107057	Up	4.86152	5.74831	13.6645	15.6965	APO {ECO:0000312|EMBL:CAS12255.1}	hypothetical protein CGGC5_14212 [Colletotrichum fructicola Nara gc5]	GO:0004601,GO:0020037,GO:0042744,GO:0046872	peroxidase activity|heme binding|hydrogen peroxide catabolic process|metal ion binding
CGGC5_7446	1327.92	810.884	1844.95	2.27524	1.18602	0.000198242	0.00104175	Up	16.8161	17.6699	38.9588	44.2745	LIMYB {ECO:0000303|PubMed:25707794}; At5g05800 {ECO:0000312|Araport:AT5G05800}; MJJ3.22 {ECO:0000312|EMBL:BAB09674.1}	hypothetical protein CGGC5_7446 [Colletotrichum fructicola Nara gc5]	GO:0005634	nucleus
CGGC5_4062	11.7362	0	23.4723	Inf	Inf	0.000197927	0.0010405	Up	0	0	0.358811	0.406845	PRD1; YCL057W; YCL57W	metallopeptidase [Colletotrichum fructicola Nara gc5]	GO:0000324,GO:0004222,GO:0005737,GO:0005758,GO:0005794,GO:0006508,GO:0006518,GO:0046872	fungal-type vacuole|metalloendopeptidase activity|cytoplasm|mitochondrial intermembrane space|Golgi apparatus|proteolysis|peptide metabolic process|metal ion binding
CGGC5_4602	143.376	69.6143	217.138	3.11916	1.64116	0.000196723	0.00103498	Up	2.52606	2.07405	7.87262	6.53305	LAE1 {ECO:0000303|PubMed:22383877}; COCHEDRAFT_1197809	methyltransferase domain-containing protein [Colletotrichum fructicola Nara gc5]	GO:0005634,GO:0008168,GO:0009405,GO:0030435	nucleus|methyltransferase activity|pathogenesis|sporulation resulting in formation of a cellular spore
CGGC5_9437	464.179	267.686	660.672	2.46808	1.30339	0.000195962	0.00103137	Up	9.01563	10.1461	26.7024	25.2883		beta-ig-h3 fasciclin [Colletotrichum fructicola Nara gc5]
CGGC5_3878	6885.75	1598.52	12173	7.61518	2.92888	0.000194693	0.00102509	Up	15.8042	21.0071	108.938	198.524		multidrug resistance protein 3 (p glycoprotein 3) [Colletotrichum fructicola Nara gc5]	GO:0005524,GO:0005886,GO:0016021,GO:0035690,GO:0042626	ATP binding|plasma membrane|integral component of membrane|cellular response to drug|ATPase activity, coupled to transmembrane movement of substances	ko02010	ABC transporters
CGGC5_13443	60.0893	21.4088	98.7698	4.61352	2.20587	0.000194469	0.00102432	Up	0.319505	0.623024	1.41867	1.6356		hypothetical protein CGGC5_13443 [Colletotrichum fructicola Nara gc5]
CGGC5_2962	846.964	507.643	1186.28	2.33685	1.22456	0.000194453	0.00102432	Up	5.1904	5.88687	11.8119	15.5863	IKI3; Synonyms=ELP1, TOT1; YLR384C; L3502.7	iki3 family protein [Colletotrichum fructicola Nara gc5]	GO:0000049,GO:0002098,GO:0005634,GO:0005654,GO:0005737,GO:0006357,GO:0015031,GO:0033588,GO:0042802	tRNA binding|tRNA wobble uridine modification|nucleus|nucleoplasm|cytoplasm|regulation of transcription by RNA polymerase II|protein transport|Elongator holoenzyme complex|identical protein binding
CGGC5_8880	626.148	338.418	913.878	2.70044	1.4332	0.000193964	0.00102245	Up	4.89169	5.5525	13.3749	18.1169		hypothetical protein CGGC5_8880 [Colletotrichum fructicola Nara gc5]
CGGC5_14101	14.1804	0.487646	27.8732	57.1587	5.8369	0.000193179	0.00101871	Up	0	0	0.787007	0.645961	amdS; AN8777	general amidase [Colletotrichum fructicola Nara gc5]	GO:0004040,GO:0034251,GO:0043864	amidase activity|regulation of cellular amide catabolic process|indoleacetamide hydrolase activity	ko00627,ko00330,ko00380,ko00643,ko00360	Aminobenzoate degradation|Arginine and proline metabolism|Tryptophan metabolism|Styrene degradation|Phenylalanine metabolism
CGGC5_381	243.483	129.945	357.022	2.74749	1.45812	0.000192177	0.00101382	Up	7.70159	4.98302	21.2601	14.6103	At5g61540; K11J9.7	asparaginase [Colletotrichum fructicola Nara gc5]	GO:0003948,GO:0005737,GO:0006517,GO:0008798,GO:0016787,GO:0051604	N4-(beta-N-acetylglucosaminyl)-L-asparaginase activity|cytoplasm|protein deglycosylation|beta-aspartyl-peptidase activity|hydrolase activity|protein maturation	ko04142,ko00511	Lysosome|Other glycan degradation
CGGC5_8050	283.944	60.6855	507.202	8.35787	3.06314	0.000192131	0.00101382	Up	2.93891	1.36169	23.4921	13.7254		beta-1,3-N-acetylgalactosaminyltransferase 2, putative [Colletotrichum fructicola Nara gc5]
CGGC5_6160	16.1378	0.975292	31.3003	32.0932	5.0042	0.000190802	0.00100736	Up	0	0	1.18972	0.761144		cytochrome p450 oxidoreductase [Colletotrichum fructicola Nara gc5]	GO:0004497,GO:0005506,GO:0009405,GO:0016021,GO:0016705,GO:0020037	monooxygenase activity|iron ion binding|pathogenesis|integral component of membrane|oxidoreductase activity, acting on paired donors, with incorporation or reduction of molecular oxygen|heme binding
CGGC5_1868	959.646	578.947	1340.34	2.31514	1.2111	0.000190554	0.00100683	Up	11.7799	15.8115	30.2221	33.5815	SMP3; FGRRES_16739, FGSG_06923	gpi mannosyltransferase 4 [Colletotrichum fructicola Nara gc5]	GO:0005789,GO:0006506,GO:0016021,GO:0016757	endoplasmic reticulum membrane|GPI anchor biosynthetic process|integral component of membrane|transferase activity, transferring glycosyl groups	ko00563	Glycosylphosphatidylinositol(GPI)-anchor biosynthesis
CGGC5_1162	393.738	223.68	563.795	2.52054	1.33373	0.000188939	0.000999859	Up	3.39922	4.75777	9.14166	10.745	OCH1 {ECO:0000303|PubMed:16263704}; CaO19.7391 {ECO:0000312|EMBL:EAK97637.1}	initiation-specific alpha-mannosyltransferase [Colletotrichum fructicola Nara gc5]	GO:0000009,GO:0000136,GO:0005789,GO:0005794,GO:0006491,GO:0009267,GO:0009405,GO:0030447,GO:0033164,GO:0034605,GO:0036170	alpha-1,6-mannosyltransferase activity|alpha-1,6-mannosyltransferase complex|endoplasmic reticulum membrane|Golgi apparatus|N-glycan processing|cellular response to starvation|pathogenesis|filamentous growth|glycolipid 6-alpha-mannosyltransferase activity|cellular response to heat|filamentous growth of a population of unicellular organisms in response to starvation	ko00513	Various types of N-glycan biosynthesis
CGGC5_12532	4280.55	2668.29	5892.8	2.20845	1.14304	0.00018677	0.000989155	Up	48.9098	69.2191	123.508	144.745	spe-1; B13M13.130, NCU01271	ornithine decarboxylase [Colletotrichum fructicola Nara gc5]	GO:0004586,GO:0005737,GO:0033387	ornithine decarboxylase activity|cytoplasm|putrescine biosynthetic process from ornithine	ko00330,ko00480	Arginine and proline metabolism|Glutathione metabolism
CGGC5_8481	254.963	137.311	372.614	2.71365	1.44023	0.000181058	0.000960789	Up	3.15489	3.3058	8.29326	10.0819		cytochrome p450 oxidoreductase [Colletotrichum fructicola Nara gc5]	GO:0004497,GO:0005506,GO:0009405,GO:0016021,GO:0016705,GO:0020037	monooxygenase activity|iron ion binding|pathogenesis|integral component of membrane|oxidoreductase activity, acting on paired donors, with incorporation or reduction of molecular oxygen|heme binding
CGGC5_10953	23.7129	3.41352	44.0123	12.8935	3.68858	0.000181014	0.000960789	Up	0.356884	0	2.05455	2.11093		phosphotransferase family protein [Colletotrichum fructicola Nara gc5]
CGGC5_6103	128.764	60.4391	197.088	3.26094	1.70529	0.00018027	0.000957446	Up	2.6669	2.26705	7.34761	5.3929		nad-dependent epimerase dehydratase [Colletotrichum fructicola Nara gc5]
CGGC5_6207	35.4796	8.35624	62.6029	7.49176	2.9053	0.000178324	0.000949633	Up	0.416949	0.0550807	1.9451	1.379		tol protein [Colletotrichum fructicola Nara gc5]
CGGC5_13921	52.6657	16.8119	88.5195	5.26529	2.39651	0.000177114	0.000943931	Up	0.577172	0.179824	2.29264	1.94661		C6 transcription factor [Colletotrichum fructicola Nara gc5]	GO:0003677,GO:0005634,GO:0006351,GO:0008270	DNA binding|nucleus|transcription, DNA-templated|zinc ion binding
CGGC5_819	1576.08	959.564	2192.6	2.285	1.1922	0.000172711	0.000921194	Up	9.89579	9.8418	21.9637	28.7811	lsk1 {ECO:0000312|EMBL:CAB16269.1}; Synonyms=ctk1 {ECO:0000250|UniProtKB:Q03957}; SPAC2F3.15	ctd kinase subunit alpha [Colletotrichum fructicola Nara gc5]	GO:0000307,GO:0000790,GO:0004693,GO:0005524,GO:0005634,GO:0005694,GO:0005730,GO:0006368,GO:0006397,GO:0006468,GO:0008024,GO:0008134,GO:0008353,GO:0019908,GO:0023052,GO:0030332,GO:0032968,GO:0044212,GO:0045944,GO:0070692,GO:0070816,GO:0071619,GO:1904788,GO:1904789	cyclin-dependent protein kinase holoenzyme complex|nuclear chromatin|cyclin-dependent protein serine/threonine kinase activity|ATP binding|nucleus|chromosome|nucleolus|transcription elongation from RNA polymerase II promoter|mRNA processing|protein phosphorylation|cyclin/CDK positive transcription elongation factor complex|transcription factor binding|RNA polymerase II CTD heptapeptide repeat kin…
CGGC5_7014	270.461	65.5143	475.407	7.25654	2.85928	0.000171853	0.000916981	Up	2.1798	1.82973	31.5422	14.8983		GNAT family [Colletotrichum fructicola Nara gc5]
CGGC5_12589	88.4138	36.4927	140.335	3.84556	1.9432	0.000171619	0.000916091	Up	1.20614	0.615525	3.96301	5.81828		hypothetical protein CGGC5_12589, partial [Colletotrichum fructicola Nara gc5]
CGGC5_1156	31.2595	6.77009	55.7488	8.23457	3.04169	0.000171116	0.000913766	Up	0	0.353448	1.4165	1.13943	LIP1	carboxylesterase family protein [Colletotrichum fructicola Nara gc5]	GO:0004806,GO:0016042	triglyceride lipase activity|lipid catabolic process
CGGC5_2686	26.4501	4.4882	48.412	10.7865	3.43115	0.000168139	0.000898934	Up	0.0534521	0	1.51376	2.06593		major facilitator superfamily transporter [Colletotrichum fructicola Nara gc5]	GO:0005886,GO:0016021,GO:0055085	plasma membrane|integral component of membrane|transmembrane transport
CGGC5_4258	77.9447	30.7072	125.182	4.07665	2.02738	0.00016804	0.000898761	Up	0.100633	0.638379	1.66837	2.66862	psoF {ECO:0000303|PubMed:24082142}; AFUA_8G00440	cyclopentanone -monooxygenase [Colletotrichum fructicola Nara gc5]	GO:0004497,GO:0004499,GO:0008168,GO:0050660,GO:0050661,GO:1902086	monooxygenase activity|N,N-dimethylaniline monooxygenase activity|methyltransferase activity|flavin adenine dinucleotide binding|NADP binding|fumagillin biosynthetic process
CGGC5_3945	924.965	552.989	1296.94	2.34533	1.22979	0.000167199	0.000894617	Up	21.8721	22.0759	55.3706	47.9366		hypothetical protein CGGC5_3945 [Colletotrichum fructicola Nara gc5]
CGGC5_11189	9808.02	6116.83	13499.2	2.2069	1.14202	0.00016507	0.000883925	Up	74.8366	109.758	223.073	256.374	SPBC13A2.03	phosphatidate cytidylyltransferase [Colletotrichum fructicola Nara gc5]	GO:0004605,GO:0005783,GO:0005789,GO:0006655,GO:0006658,GO:0016021,GO:0016024	phosphatidate cytidylyltransferase activity|endoplasmic reticulum|endoplasmic reticulum membrane|phosphatidylglycerol biosynthetic process|phosphatidylserine metabolic process|integral component of membrane|CDP-diacylglycerol biosynthetic process	ko00564,ko04070	Glycerophospholipid metabolism|Phosphatidylinositol signaling system
CGGC5_4144	132.126	25.078	239.174	9.53718	3.25356	0.000163271	0.000875334	Up	3.52232	3.9851	32.3857	18.0159		hypothetical protein CGGC5_4144 [Colletotrichum fructicola Nara gc5]
CGGC5_3798	60.6564	21.0775	100.235	4.75557	2.24962	0.000162366	0.000871173	Up	0.696429	0.45144	2.26325	3.43032	BGL1A {ECO:0000312|EMBL:BAE87008.1}	beta-glucosidase [Colletotrichum fructicola Nara gc5]	GO:0008422,GO:0030245,GO:0080079,GO:0102483	beta-glucosidase activity|cellulose catabolic process|cellobiose glucosidase activity|scopolin beta-glucosidase activity
CGGC5_6615	109.848	37.7568	181.939	4.81871	2.26865	0.000160156	0.000860679	Up	3.53109	0.86954	13.018	10.9664		hypothetical protein CGGC5_6615 [Colletotrichum fructicola Nara gc5]
CGGC5_3371	9359.39	5813.21	12905.6	2.22004	1.15059	0.000159019	0.00085525	Up	109.772	126.075	240.982	314.896	cki1; SPBC1347.06c	casein kinase i [Colletotrichum fructicola Nara gc5]	GO:0000287,GO:0000324,GO:0004674,GO:0004713,GO:0005524,GO:0005886,GO:0006897,GO:0018105,GO:0018107,GO:0023052,GO:0030100,GO:0090215	magnesium ion binding|fungal-type vacuole|protein serine/threonine kinase activity|protein tyrosine kinase activity|ATP binding|plasma membrane|endocytosis|peptidyl-serine phosphorylation|peptidyl-threonine phosphorylation|signaling|regulation of endocytosis|regulation of 1-phosphatidylinositol-4-phosphate 5-kinase activity	ko04011,ko04392	MAPK signaling pathway - yeast|Hippo signaling pathway -multiple species
CGGC5_10965	32.8258	6.95957	58.692	8.43328	3.07609	0.000156885	0.000844444	Up	0.396048	0.155439	2.4309	1.00455	och1 {ECO:0000303|PubMed:11231017}; SPAC1006.05c {ECO:0000312|PomBase:SPAC1006.05c}	glycosyl transferase [Colletotrichum fructicola Nara gc5]	GO:0000009,GO:0000032,GO:0000136,GO:0005789,GO:0006491,GO:0009101,GO:0033164	alpha-1,6-mannosyltransferase activity|cell wall mannoprotein biosynthetic process|alpha-1,6-mannosyltransferase complex|endoplasmic reticulum membrane|N-glycan processing|glycoprotein biosynthetic process|glycolipid 6-alpha-mannosyltransferase activity
CGGC5_6177	21.2725	2.43823	40.1068	16.4492	4.03994	0.00015531	0.000836966	Up	0.190743	0	1.27144	0.542243		sequence orphan [Colletotrichum fructicola Nara gc5]
CGGC5_14521	73.909	28.5009	119.317	4.18644	2.06572	0.000154798	0.000834539	Up	0	0.171582	0.784357	0.827083		hypothetical protein CGGC5_14521 [Colletotrichum fructicola Nara gc5]
CGGC5_10015	132.602	62.2665	202.937	3.25917	1.7045	0.000151229	0.000815951	Up	2.08816	3.1298	7.26418	8.47327		hypothetical protein CGGC5_10015 [Colletotrichum fructicola Nara gc5]
CGGC5_11169	98.896	42.2875	155.505	3.67732	1.87865	0.000149377	0.000806598	Up	2.15994	2.41942	9.63718	8.70461	fmpF {ECO:0000303|PubMed:25582336}; AFUA_6G03490	phenol 2-monooxygenase [Colletotrichum fructicola Nara gc5]	GO:0004497,GO:0071949	monooxygenase activity|FAD binding
CGGC5_6515	43.3917	11.9685	74.8148	6.25095	2.64408	0.000148146	0.000800591	Up	0.188411	0.0503073	0.805668	0.978038		ankyrin repeat protein [Colletotrichum fructicola Nara gc5]
CGGC5_13645	1058.77	546.99	1570.56	2.87127	1.52169	0.000147989	0.000800066	Up	8.39844	10.3916	24.4087	36.273	OPT2; YPR194C; P9677.13	oligopeptide transporter protein [Colletotrichum fructicola Nara gc5]	GO:0000138,GO:0005777,GO:0005886,GO:0005887,GO:0006857,GO:0015031,GO:0035673,GO:0042144,GO:0044088,GO:0045454,GO:0051515,GO:0061091	Golgi trans cisterna|peroxisome|plasma membrane|integral component of plasma membrane|oligopeptide transport|protein transport|oligopeptide transmembrane transporter activity|vacuole fusion, non-autophagic|regulation of vacuole organization|cell redox homeostasis|positive regulation of monopolar cell growth|regulation of phospholipid translocation
CGGC5_5857	3707.17	2111.88	5302.47	2.51078	1.32814	0.000147093	0.000795854	Up	52.0952	64.0271	167.364	125.982	mns1B; Synonyms=msdS; An01g12550	mannosyl-oligosaccharide alpha-mannosidase precursor [Colletotrichum fructicola Nara gc5]	GO:0004571,GO:0005509,GO:0005975,GO:0006486,GO:0016020,GO:0060205	mannosyl-oligosaccharide 1,2-alpha-mannosidase activity|calcium ion binding|carbohydrate metabolic process|protein glycosylation|membrane|cytoplasmic vesicle lumen	ko04141,ko00510,ko00513	Protein processing in endoplasmic reticulum|N-Glycan biosynthesis|Various types of N-glycan biosynthesis
CGGC5_3607	778.781	454.438	1103.12	2.42745	1.27944	0.000145845	0.000789419	Up	7.77364	9.02247	18.4563	26.8585	WOR2; CaO19.13413, CaO19.5992	negative acting factor [Colletotrichum fructicola Nara gc5]	GO:0000978,GO:0000982,GO:0005634,GO:0008270,GO:0009405,GO:0030447,GO:0036166,GO:0045944,GO:0070783,GO:0070785,GO:1900241	RNA polymerase II proximal promoter sequence-specific DNA binding|transcription factor activity, RNA polymerase II proximal promoter sequence-specific DNA binding|nucleus|zinc ion binding|pathogenesis|filamentous growth|phenotypic switching|positive regulation of transcription by RNA polymerase II|growth of unicellular organism as a thread of attached cells|negative regulation of growth of unicel…
CGGC5_12150	666.777	389.284	944.269	2.42565	1.27837	0.000144553	0.000783054	Up	8.03042	8.10382	19.2774	20.5919		fungal specific transcription factor [Colletotrichum fructicola Nara gc5]	GO:0003677,GO:0005634,GO:0006351,GO:0008270	DNA binding|nucleus|transcription, DNA-templated|zinc ion binding
CGGC5_13302	85.7573	34.5752	136.939	3.96062	1.98573	0.000144488	0.000783012	Up	0.726489	0.478084	3.0375	1.98844	ARB_02077	exo-beta-1,3-glucanase, putative [Colletotrichum fructicola Nara gc5]	GO:0005576,GO:0008152,GO:0042973	extracellular region|metabolic process|glucan endo-1,3-beta-D-glucosidase activity
CGGC5_2366	42.5589	9.33153	75.7862	8.12152	3.02175	0.000143359	0.000777522	Up	0.148744	0.0175601	0.468498	0.829431	HET-E1	ankyrin repeat-containing protein [Colletotrichum fructicola Nara gc5]	GO:0005525	GTP binding
CGGC5_572	52.5565	16.5893	88.5237	5.3362	2.41581	0.000141917	0.000770318	Up	0.711594	0.377306	3.8102	2.28093		hypothetical protein CGGC5_572 [Colletotrichum fructicola Nara gc5]
CGGC5_2911	1010.01	600.977	1419.05	2.36123	1.23954	0.00014182	0.0007701	Up	16.173	13.4208	35.4435	41.9548		myocyte-specific enhancer factor 2d [Colletotrichum fructicola Nara gc5]
CGGC5_2851	644.509	363.217	925.801	2.54889	1.34987	0.000139627	0.000760022	Up	17.6088	11.0973	43.472	33.5271		cellulase family protein [Colletotrichum fructicola Nara gc5]	GO:0004553,GO:0005975	hydrolase activity, hydrolyzing O-glycosyl compounds|carbohydrate metabolic process	ko00500	Starch and sucrose metabolism
CGGC5_3263	12.2279	0	24.4558	Inf	Inf	0.000139241	0.000758228	Up	0	0	1.03515	0.78339		phytanoyl- dioxygenase [Colletotrichum fructicola Nara gc5]
CGGC5_4382	877.427	518.684	1236.17	2.38328	1.25295	0.00013865	0.000755313	Up	17.4683	14.9648	35.9421	43.285		thymidylate kinase [Colletotrichum fructicola Nara gc5]
CGGC5_9023	5741.35	917.01	10565.7	11.5219	3.5263	0.000138417	0.000754349	Up	9.50372	10.8497	83.6291	160.876	ZRA1 {ECO:0000303|PubMed:21833740}; FGRAMPH1_01T15627, FGSG_04580	ABC transporter cdr4 [Colletotrichum fructicola Nara gc5]	GO:0005524,GO:0005774,GO:0005886,GO:0016021,GO:0042626	ATP binding|vacuolar membrane|plasma membrane|integral component of membrane|ATPase activity, coupled to transmembrane movement of substances
CGGC5_2879	1029.76	573.049	1486.46	2.59396	1.37515	0.000138166	0.000753589	Up	7.7298	7.48875	18.4121	27.0001		involucrin repeat protein [Colletotrichum fructicola Nara gc5]
CGGC5_4269	52.2789	7.22461	97.3333	13.4725	3.75194	0.000137971	0.000752827	Up	0	0.112086	2.6445	1.18142		choline dehydrogenase, partial [Colletotrichum fructicola Nara gc5]	GO:0016614,GO:0050660,GO:1900793	oxidoreductase activity, acting on CH-OH group of donors|flavin adenine dinucleotide binding|shamixanthone biosynthetic process
CGGC5_12567	32.9047	7.12522	58.6841	8.23612	3.04196	0.000137321	0.000749583	Up	0.136833	0.10833	1.59678	1.43339	ustP {ECO:0000303|PubMed:27166860}; AFLA_095010	peptidase s41 family protein [Colletotrichum fructicola Nara gc5]	GO:0008236	serine-type peptidase activity
CGGC5_3781	28.2288	5.10837	51.3491	10.052	3.3294	0.000134084	0.000733692	Up	0	0.156057	1.12232	1.64975		udp-glucoronosyl and udp-glucosyl transferase family protein [Colletotrichum fructicola Nara gc5]	GO:0016757,GO:0017000	transferase activity, transferring glycosyl groups|antibiotic biosynthetic process
CGGC5_11338	29.4494	5.59602	53.3028	9.52513	3.25174	0.000133622	0.000732052	Up	0.141244	0.493053	1.94051	1.26023	SELMODRAFT_402353	terpene synthase family protein [Colletotrichum fructicola Nara gc5]	GO:0000287,GO:0010333,GO:0016114	magnesium ion binding|terpene synthase activity|terpenoid biosynthetic process
CGGC5_6321	32.7704	2.95901	62.5818	21.1496	4.40256	0.000133256	0.000730708	Up	0.112079	0	0.620115	1.38938	HET-E1	ankyrin repeat protein [Colletotrichum fructicola Nara gc5]	GO:0005525	GTP binding
CGGC5_8324	48.7854	14.4399	83.1309	5.75702	2.52532	0.000132467	0.000726902	Up	0.62912	0.285746	3.11049	2.6786		amidohydrolase family protein [Colletotrichum fructicola Nara gc5]
CGGC5_11073	20.1139	2.08311	38.1447	18.3115	4.19468	0.000132434	0.000726902	Up	0	0.0762277	3.37107	2.11291		integral membrane protein [Colletotrichum fructicola Nara gc5]
CGGC5_6330	87.7176	31.1948	144.24	4.62386	2.2091	0.000130522	0.000717393	Up	0.488557	0.326322	1.5556	3.00746	SPCC1183.11, SPCC31H12.01	mechanosensitive ion channel family [Colletotrichum fructicola Nara gc5]	GO:0005509,GO:0005783,GO:0005789,GO:0006874,GO:0006884,GO:0015275,GO:0016021,GO:0070588,GO:0097038	calcium ion binding|endoplasmic reticulum|endoplasmic reticulum membrane|cellular calcium ion homeostasis|cell volume homeostasis|stretch-activated, cation-selective, calcium channel activity|integral component of membrane|calcium ion transmembrane transport|perinuclear endoplasmic reticulum
CGGC5_11609	212.953	109.497	316.409	2.88967	1.5309	0.000129761	0.00071379	Up	3.50268	3.72198	10.993	10.1261	exgB; NFIA_084850	endo-beta-1,6-glucanase [Colletotrichum fructicola Nara gc5]	GO:0000272,GO:0005576,GO:0046557,GO:0071555	polysaccharide catabolic process|extracellular region|glucan endo-1,6-beta-glucosidase activity|cell wall organization
CGGC5_11678	1008.9	594.653	1423.14	2.39323	1.25896	0.000127741	0.000703884	Up	22.1202	13.3811	48.2778	40.4773	gcv1; n313, SPAC31G5.14	glycine cleavage system t protein [Colletotrichum fructicola Nara gc5]	GO:0004047,GO:0005739,GO:0005960,GO:0008483,GO:0019464	aminomethyltransferase activity|mitochondrion|glycine cleavage complex|transaminase activity|glycine decarboxylation via glycine cleavage system	ko00260,ko00670,ko00630,ko01200	Glycine, serine and threonine metabolism|One carbon pool by folate|Glyoxylate and dicarboxylate metabolism|Carbon metabolism
CGGC5_2329	1593.92	960.817	2227.03	2.31785	1.21279	0.000126537	0.000698327	Up	20.7634	24.7774	53.9448	50.6736	CCD1	carotenoid oxygenase [Colletotrichum fructicola Nara gc5]	GO:0005737,GO:0016702,GO:0046872	cytoplasm|oxidoreductase activity, acting on single donors with incorporation of molecular oxygen, incorporation of two atoms of oxygen|metal ion binding
CGGC5_12785	24.4755	3.47978	45.4712	13.0673	3.70789	0.000126145	0.000696449	Up	0.110726	0.0433975	0.693785	1.10271		six-hairpin glycosidase [Colletotrichum fructicola Nara gc5]
CGGC5_1935	552.846	317.407	788.286	2.48352	1.31239	0.000125379	0.000692505	Up	9.76023	8.19839	20.7074	22.2203	At2g38010; T8P21.8	neutral ceramidase precursor [Colletotrichum fructicola Nara gc5]	GO:0005576,GO:0005783,GO:0005794,GO:0009506,GO:0017040,GO:0042759,GO:0046512,GO:0046514,GO:0102121	extracellular region|endoplasmic reticulum|Golgi apparatus|plasmodesma|N-acylsphingosine amidohydrolase activity|long-chain fatty acid biosynthetic process|sphingosine biosynthetic process|ceramide catabolic process|ceramidase activity	ko04071,ko00600	Sphingolipid signaling pathway|Sphingolipid metabolism
CGGC5_13181	36406.7	19975.9	52837.6	2.64507	1.40331	0.000124584	0.000688396	Up	581.981	730.548	2670.42	1606.09		hypothetical protein CGLO_14839 [Colletotrichum gloeosporioides Cg-14]
CGGC5_6975	77.5972	29.9969	125.197	4.17367	2.06132	0.000124515	0.000688292	Up	0.474779	0.8762	3.43009	2.59896		six-hairpin glycosidase [Colletotrichum fructicola Nara gc5]
CGGC5_9231	151.896	56.8692	246.922	4.34192	2.11833	0.000121571	0.000673398	Up	0.376265	0.737616	2.49051	3.84933		ABC multidrug transporter [Colletotrichum fructicola Nara gc5]	GO:0005524,GO:0005886,GO:0016020,GO:0016021,GO:0042626,GO:0055085	ATP binding|plasma membrane|membrane|integral component of membrane|ATPase activity, coupled to transmembrane movement of substances|transmembrane transport
CGGC5_2416	1489.41	889.17	2089.65	2.35011	1.23273	0.000121519	0.000673386	Up	58.6845	41.0157	110.097	109.425	JAC1; Synonyms=SEO2; YGL018C	co-chaperone protein mitochondrial precursor [Colletotrichum fructicola Nara gc5]	GO:0001671,GO:0005737,GO:0005739,GO:0005743,GO:0005758,GO:0005759,GO:0009060,GO:0016226,GO:0044571,GO:0051087,GO:0051259,GO:0097428	ATPase activator activity|cytoplasm|mitochondrion|mitochondrial inner membrane|mitochondrial intermembrane space|mitochondrial matrix|aerobic respiration|iron-sulfur cluster assembly|[2Fe-2S] cluster assembly|chaperone binding|protein complex oligomerization|protein maturation by iron-sulfur cluster transfer
CGGC5_8046	1910.65	476.471	3344.83	7.02001	2.81147	0.000121083	0.000671517	Up	1.98522	3.64235	15.4384	26.3791	ags1; Synonyms=mok1; SPCC1281.01, SPCC17A7.01, SPCC338.01c	alpha-glucan [Colletotrichum fructicola Nara gc5]	GO:0000935,GO:0005619,GO:0005886,GO:0005887,GO:0009272,GO:0009277,GO:0009897,GO:0030979,GO:0031671,GO:0032153,GO:0033201,GO:0035840,GO:0035841,GO:0047657,GO:0051286,GO:0070600,GO:0071555	division septum|ascospore wall|plasma membrane|integral component of plasma membrane|fungal-type cell wall biogenesis|fungal-type cell wall|external side of plasma membrane|alpha-glucan biosynthetic process|primary cell septum biogenesis|cell division site|alpha-1,4-glucan synthase activity|old growing cell tip|new growing cell tip|alpha-1,3-glucan synthase activity|cell tip|fungal-type cell wall…
CGGC5_3474	512.045	180.644	843.446	4.6691	2.22314	0.000121044	0.000671517	Up	1.81463	4.77468	12.5675	18.0625		sh3 domain protein [Colletotrichum fructicola Nara gc5]
CGGC5_5356	16.9061	1.04155	32.7706	31.4633	4.9756	0.000120936	0.000671517	Up	0	0	1.19942	0.971704	plyE; NFIA_098670	pectate lyase [Colletotrichum fructicola Nara gc5]	GO:0000272,GO:0005576,GO:0030570,GO:0071555	polysaccharide catabolic process|extracellular region|pectate lyase activity|cell wall organization
CGGC5_1789	232.604	90.1803	375.028	4.15865	2.05611	0.000120681	0.000670389	Up	1.03797	1.2543	4.20477	6.9114		hypothetical protein CGGC5_1789 [Colletotrichum fructicola Nara gc5]
CGGC5_877	451.034	254.596	647.472	2.54314	1.34661	0.000120413	0.000669173	Up	12.8841	16.4281	41.7835	39.0186	CLKR27	acetoin reductase [Colletotrichum fructicola Nara gc5]	GO:0004316,GO:0006633,GO:0009507,GO:0051287,GO:0102131,GO:0102132	3-oxoacyl-[acyl-carrier-protein] reductase (NADPH) activity|fatty acid biosynthetic process|chloroplast|NAD binding|3-oxo-glutaryl-[acp] methyl ester reductase activity|3-oxo-pimeloyl-[acp] methyl ester reductase activity
CGGC5_13827	809.539	460.475	1158.6	2.5161	1.33119	0.000117149	0.000651842	Up	34.097	31.0276	94.0369	75.3933	SPBP8B7.05c	carbonic anhydrase [Colletotrichum fructicola Nara gc5]	GO:0004089,GO:0005634,GO:0005737,GO:0006730,GO:0008270,GO:1990748	carbonate dehydratase activity|nucleus|cytoplasm|one-carbon metabolic process|zinc ion binding|cellular detoxification	ko00910	Nitrogen metabolism
CGGC5_7297	12.4704	0	24.9409	Inf	Inf	0.000117013	0.000651353	Up	0	0	0.466205	0.462946	HET-E1	het domain protein [Colletotrichum fructicola Nara gc5]	GO:0005525	GTP binding
CGGC5_12667	12.4714	0	24.9427	Inf	Inf	0.00011697	0.000651353	Up	0	0	1.03878	0.930746		integral membrane protein [Colletotrichum fructicola Nara gc5]
CGGC5_2913	50938.1	19711	82165.2	4.16849	2.05953	0.000116758	0.00065047	Up	245.192	428.057	1181.49	1795.9	pma-1; B1D1.210, NCU01680	plasma membrane atpase [Colletotrichum fructicola Nara gc5]	GO:0005524,GO:0005886,GO:0008553,GO:0016021,GO:0046872,GO:0051453,GO:0120029,GO:1902600	ATP binding|plasma membrane|proton-exporting ATPase activity, phosphorylative mechanism|integral component of membrane|metal ion binding|regulation of intracellular pH|proton export across plasma membrane|proton transmembrane transport	ko00190	Oxidative phosphorylation
CGGC5_5205	2184.98	1319.6	3050.36	2.31158	1.20888	0.000116427	0.00064889	Up	31.3841	32.0176	69.1719	79.7611	ALT1; YLR089C; L9449.15	alanine aminotransferase [Colletotrichum fructicola Nara gc5]	GO:0001300,GO:0004021,GO:0005739,GO:0005759,GO:0006523,GO:0006524,GO:0030170,GO:0042853	chronological cell aging|L-alanine:2-oxoglutarate aminotransferase activity|mitochondrion|mitochondrial matrix|alanine biosynthetic process|alanine catabolic process|pyridoxal phosphate binding|L-alanine catabolic process	ko00710,ko01200,ko01210,ko01230,ko00250,ko00220	Carbon fixation in photosynthetic organisms|Carbon metabolism|2-Oxocarboxylic acid metabolism|Biosynthesis of amino acids|Alanine, aspartate and glutamate metabolism|Arginine biosynthesis
CGGC5_12799	168.914	60.027	277.8	4.62792	2.21037	0.000116415	0.00064889	Up	5.93787	1.2005	43.5374	21.8268	tdiE {ECO:0000303|PubMed:16426969}; AN8517	methyltransferase domain-containing protein [Colletotrichum fructicola Nara gc5]	GO:0008168,GO:0044550,GO:0045461	methyltransferase activity|secondary metabolite biosynthetic process|sterigmatocystin biosynthetic process
CGGC5_6079	469.689	264.022	675.356	2.55795	1.35499	0.000116043	0.000647549	Up	13.326	4.42158	26.0869	18.1531	tim22; 99H12.010, NCU03798	mitochondrial import inner membrane translocase subunit tim22 [Colletotrichum fructicola Nara gc5]	GO:0008320,GO:0016021,GO:0030943,GO:0042721,GO:0045039	protein transmembrane transporter activity|integral component of membrane|mitochondrion targeting sequence binding|TIM22 mitochondrial import inner membrane insertion complex|protein import into mitochondrial inner membrane
CGGC5_10530	412.743	228.354	597.132	2.61494	1.38678	0.000113653	0.000634757	Up	9.35547	5.41058	23.7797	15.6092	nucS; AO090001000075	nuclease s1 precursor [Colletotrichum fructicola Nara gc5]	GO:0003676,GO:0004518,GO:0004519,GO:0006308,GO:0046872	nucleic acid binding|nuclease activity|endonuclease activity|DNA catabolic process|metal ion binding
CGGC5_751	36.799	8.55502	65.0429	7.60289	2.92655	0.000111162	0.000621341	Up	0.334917	0.574272	2.94055	3.24286	YALI0B16192g	l-xylulose reductase [Colletotrichum fructicola Nara gc5]	GO:0005622,GO:0050085,GO:0050664	intracellular|mannitol 2-dehydrogenase (NADP+) activity|oxidoreductase activity, acting on NAD(P)H, oxygen as acceptor
CGGC5_12996	809.432	305.183	1313.68	4.30456	2.10587	0.000111097	0.000621233	Up	26.0452	12.3629	91.2825	59.7391		hypothetical protein CGGC5_12996 [Colletotrichum fructicola Nara gc5]
CGGC5_9013	1828.16	991.445	2664.87	2.68787	1.42646	0.000110181	0.000616624	Up	20.0878	20.397	44.949	65.302		zn 2cys6 transcription factor [Colletotrichum fructicola Nara gc5]	GO:0005634	nucleus
CGGC5_4734	413.058	228.993	597.123	2.60761	1.38273	0.000109569	0.000613704	Up	9.71743	8.26841	26.197	21.9659	orsB {ECO:0000303|PubMed:19666480}; AN7911	2,3-dihydroxybenzoic acid decarboxylase [Colletotrichum fructicola Nara gc5]	GO:0016787,GO:0016831,GO:0019748,GO:0046872,GO:1900611,GO:1900614	hydrolase activity|carboxy-lyase activity|secondary metabolic process|metal ion binding|F-9775A biosynthetic process|F-9775B biosynthetic process
CGGC5_6338	27.4152	4.45507	50.3753	11.3074	3.4992	0.000108119	0.000606339	Up	0.177702	0.0502143	1.36076	0.992686		heterokaryon incompatibility protein [Colletotrichum fructicola Nara gc5]
CGGC5_2929	28.7512	5.17463	52.3278	10.1124	3.33805	0.000107356	0.00060256	Up	0.0559751	0.3822	1.93244	2.38759		MFS multidrug transporter [Colletotrichum fructicola Nara gc5]	GO:0005886,GO:0016021,GO:0055085	plasma membrane|integral component of membrane|transmembrane transport
CGGC5_2987	584.646	333.513	835.778	2.50598	1.32537	0.000106668	0.000599444	Up	13.6032	11.0113	35.7162	32.8499	GOR1; YNL274C; N0631	d-mandelate dehydrogenase, putative [Colletotrichum fructicola Nara gc5]	GO:0005634,GO:0005739,GO:0005829,GO:0009436,GO:0016616,GO:0016618,GO:0030267,GO:0042803,GO:0047964,GO:0051287	nucleus|mitochondrion|cytosol|glyoxylate catabolic process|oxidoreductase activity, acting on the CH-OH group of donors, NAD or NADP as acceptor|hydroxypyruvate reductase activity|glyoxylate reductase (NADP) activity|protein homodimerization activity|glyoxylate reductase activity|NAD binding
CGGC5_12298	205.851	70.9022	340.8	4.80661	2.26502	0.000106526	0.00059914	Up	4.41004	2.06903	12.3982	19.4125		hypothetical protein CGGC5_12298 [Colletotrichum fructicola Nara gc5]
CGGC5_213	57.5394	18.7386	96.3401	5.14126	2.36212	0.000105425	0.000593195	Up	0.815181	1.52889	5.85357	5.13976		C6 zinc finger domain-containing protein [Colletotrichum fructicola Nara gc5]
CGGC5_519	40.188	9.9517	70.4242	7.0766	2.82306	0.000105305	0.000592768	Up	0.340166	0.0660978	3.98818	2.43726		integral membrane protein [Colletotrichum fructicola Nara gc5]	GO:0016021	integral component of membrane
CGGC5_7425	2944.42	1781.36	4107.48	2.30582	1.20528	0.000105299	0.000592768	Up	36.0665	36.008	76.0349	94.3853	LACS7; At5g27600; F15A18.60	long-chain-fatty-acid-- ligase faa2 [Colletotrichum fructicola Nara gc5]	GO:0004467,GO:0005524,GO:0005777,GO:0006631,GO:0009651,GO:0010193,GO:0102391	long-chain fatty acid-CoA ligase activity|ATP binding|peroxisome|fatty acid metabolic process|response to salt stress|response to ozone|decanoate-CoA ligase activity	ko00071,ko00061,ko04146,ko02024,ko01212	Fatty acid degradation|Fatty acid biosynthesis|Peroxisome|Quorum sensing|Fatty acid metabolism
CGGC5_15127	598.361	340.379	856.344	2.51586	1.33105	0.000104583	0.000589689	Up	12.9014	7.42502	27.1699	22.1965	MAL11; Synonyms=AGT1, MAL1T, MTP1; YGR289C	MFS alpha-glucoside transporter [Colletotrichum fructicola Nara gc5]	GO:0000017,GO:0000023,GO:0005351,GO:0005352,GO:0005355,GO:0005364,GO:0005887,GO:0008645,GO:0015574,GO:0015768,GO:0015771,GO:0046352	alpha-glucoside transport|maltose metabolic process|carbohydrate:proton symporter activity|alpha-glucoside:proton symporter activity|glucose transmembrane transporter activity|maltose:proton symporter activity|integral component of plasma membrane|hexose transmembrane transport|trehalose transmembrane transporter activity|maltose transport|trehalose transport|disaccharide catabolic process
CGGC5_2069	137.492	63.2324	211.752	3.34878	1.74364	0.000103791	0.000585706	Up	2.20626	5.82654	16.8703	7.9335		hypothetical protein CGGC5_2069 [Colletotrichum fructicola Nara gc5]
CGGC5_1129	68.0954	24.2021	111.989	4.62723	2.21015	0.00010358	0.000585252	Up	1.36301	0.971229	7.20468	6.47048		ser thr protein phosphatase [Colletotrichum fructicola Nara gc5]
CGGC5_4553	139.333	64.4728	214.194	3.32224	1.73216	0.00010347	0.000584872	Up	2.17293	1.82319	5.92816	6.19893	dus1; SPBC36B7.04	dihydrouridine synthase family [Colletotrichum fructicola Nara gc5]	GO:0002943,GO:0005634,GO:0005739,GO:0017150,GO:0050660,GO:0102263	tRNA dihydrouridine synthesis|nucleus|mitochondrion|tRNA dihydrouridine synthase activity|flavin adenine dinucleotide binding|tRNA-dihydrouridine17 synthase activity
CGGC5_2915	8942.85	5476.05	12409.7	2.26617	1.18026	0.00010336	0.000584495	Up	113.227	150.915	290.993	349.354	cit-1; B1D1.330, NCU01692	citrate synthase [Colletotrichum fructicola Nara gc5]	GO:0004108,GO:0005759,GO:0005975,GO:0006099	citrate (Si)-synthase activity|mitochondrial matrix|carbohydrate metabolic process|tricarboxylic acid cycle	ko01230,ko00020,ko00630,ko01210,ko01200	Biosynthesis of amino acids|Citrate cycle (TCA cycle)|Glyoxylate and dicarboxylate metabolism|2-Oxocarboxylic acid metabolism|Carbon metabolism
CGGC5_6222	20.5367	1.95058	39.1228	20.0569	4.32603	0.00010329	0.000584344	Up	0.230378	0	1.81817	1.70681		glutathione-dependent formaldehyde-activating gfa [Colletotrichum fructicola Nara gc5]
CGGC5_2141	4797.9	2067.39	7528.41	3.64151	1.86454	0.000103008	0.000582993	Up	85.6904	54.2072	334.099	214.726		hypothetical protein CGGC5_2141 [Colletotrichum fructicola Nara gc5]
CGGC5_7915	428.513	236.942	620.083	2.61703	1.38793	0.000102987	0.000582993	Up	4.82053	3.0085	16.6805	14.7422		hypothetical protein CGGC5_7915 [Colletotrichum fructicola Nara gc5]
CGGC5_14066	584.745	332.827	836.663	2.51381	1.32987	0.000101963	0.000578047	Up	4.96884	3.67773	10.4228	13.2804	FIG4; YNL325C; N0330	SacI domain-containing protein [Colletotrichum fructicola Nara gc5]	GO:0000329,GO:0019898,GO:0034399,GO:0043813,GO:0046856,GO:0070772	fungal-type vacuole membrane|extrinsic component of membrane|nuclear periphery|phosphatidylinositol-3,5-bisphosphate 5-phosphatase activity|phosphatidylinositol dephosphorylation|PAS complex
CGGC5_9727	2686.2	1266.58	4105.82	3.24166	1.69673	0.00010176	0.000577138	Up	14.3261	16.6947	47.4041	69.4455		hypothetical protein CGGC5_9727 [Colletotrichum fructicola Nara gc5]
CGGC5_15386	106.5	32.5252	180.474	5.54875	2.47216	9.99338e-05	0.000567494	Up	0.832744	0.525765	4.64345	2.90694	dapB; NFIA_069310	peptidase s9b dipeptidylpeptidase iv domain protein [Colletotrichum fructicola Nara gc5]	GO:0004177,GO:0005774,GO:0008236,GO:0016021	aminopeptidase activity|vacuolar membrane|serine-type peptidase activity|integral component of membrane
CGGC5_5730	53.7072	16.4568	90.9576	5.52707	2.46651	9.98558e-05	0.00056729	Up	0.473996	0.167484	2.2337	2.15879		tachykinin family protein [Colletotrichum fructicola Nara gc5]
CGGC5_13947	143.489	58.1427	228.834	3.93574	1.97663	9.9018e-05	0.000562767	Up	0.589899	0.932532	2.79457	3.86525	bglG; AFLA_126780	beta-glucosidase g [Colletotrichum fructicola Nara gc5]	GO:0005576,GO:0008422,GO:0030245,GO:0102483	extracellular region|beta-glucosidase activity|cellulose catabolic process|scopolin beta-glucosidase activity	ko00940,ko00460,ko00500	Phenylpropanoid biosynthesis|Cyanoamino acid metabolism|Starch and sucrose metabolism
CGGC5_5792	12.7139	0	25.4278	Inf	Inf	9.8333e-05	0.00055958	Up	0	0	0.672156	0.599256	lox; B14A6.230, NCU01066	l-amino acid oxidase [Colletotrichum fructicola Nara gc5]	GO:0001716,GO:0009063,GO:0016491	L-amino-acid oxidase activity|cellular amino acid catabolic process|oxidoreductase activity
CGGC5_6458	12.7145	0	25.429	Inf	Inf	9.83087e-05	0.00055958	Up	0	0	1.26939	1.04079		isopropanol dehydrogenase [Colletotrichum fructicola Nara gc5]
CGGC5_4043	593.942	338.475	849.41	2.50952	1.32741	9.67855e-05	0.000551935	Up	8.54531	8.38726	22.8413	24.0252		arca-like protein [Colletotrichum fructicola Nara gc5]
CGGC5_5096	32.5747	6.47192	58.6775	9.06647	3.18054	9.62854e-05	0.000549314	Up	0.114464	0.0286496	1.09481	1.50107	HET-E1	het domain protein [Colletotrichum fructicola Nara gc5]	GO:0005525	GTP binding
CGGC5_9388	66.9831	17.5977	116.368	6.61271	2.72524	9.61069e-05	0.000548527	Up	0.39718	0.263333	1.30671	2.31779	HET-E1	het domain protein [Colletotrichum fructicola Nara gc5]	GO:0005525	GTP binding
CGGC5_12922	1000.11	588.529	1411.69	2.39867	1.26224	9.59165e-05	0.000547672	Up	8.30048	11.7496	21.4648	26.3229	PTP1; YDL230W	protein-tyrosine phosphatase 2 [Colletotrichum fructicola Nara gc5]	GO:0001403,GO:0004725,GO:0005737,GO:0006470,GO:0007124	invasive growth in response to glucose limitation|protein tyrosine phosphatase activity|cytoplasm|protein dephosphorylation|pseudohyphal growth
CGGC5_6135	36.0857	8.10051	64.0709	7.90949	2.98358	9.58955e-05	0.000547672	Up	0.253431	0.324226	2.74876	1.39125		hypothetical protein CGGC5_6135 [Colletotrichum fructicola Nara gc5]
CGGC5_13663	984.92	576.056	1393.78	2.41953	1.27473	9.5849e-05	0.000547672	Up	30.7596	32.7548	70.0162	60.3791		hypothetical protein CGGC5_13663 [Colletotrichum fructicola Nara gc5]
CGGC5_842	2278.88	1366.53	3191.24	2.3353	1.22361	9.58291e-05	0.000547672	Up	34.8794	36.437	76.1648	75.8919		d-lactate dehydrogenase [Colletotrichum fructicola Nara gc5]
CGGC5_2337	2917.54	1758.05	4077.03	2.31906	1.21354	9.42511e-05	0.000539529	Up	73.8198	63.064	228.471	194.576	NMA2 {ECO:0000303|PubMed:11884393}; YGR010W {ECO:0000312|SGD:S000003242}	nicotinamide mononucleotide adenylyl transferase [Colletotrichum fructicola Nara gc5]	GO:0000309,GO:0004515,GO:0005524,GO:0005634,GO:0009435,GO:0034628	nicotinamide-nucleotide adenylyltransferase activity|nicotinate-nucleotide adenylyltransferase activity|ATP binding|nucleus|NAD biosynthetic process|'de novo' NAD biosynthetic process from aspartate	ko00760	Nicotinate and nicotinamide metabolism
CGGC5_3327	42.6501	10.9601	74.34	6.78277	2.76187	9.41371e-05	0.000539105	Up	0.301526	0.108926	1.47553	0.799414		AAA family ATPase [Colletotrichum fructicola Nara gc5]
CGGC5_10539	1075.47	630.567	1520.38	2.41113	1.26971	9.4085e-05	0.000539035	Up	25.0061	20.874	64.6438	58.3219	ADH6; YMR318C; YM9924.10C	alcohol dehydrogenase GroES-like domain-containing protein [Colletotrichum gloeosporioides Cg-14]	GO:0006066,GO:0006081,GO:0008106,GO:0008270,GO:0033833,GO:0033845,GO:0033859	alcohol metabolic process|cellular aldehyde metabolic process|alcohol dehydrogenase (NADP+) activity|zinc ion binding|hydroxymethylfurfural reductase (NADH) activity|hydroxymethylfurfural reductase (NADPH) activity|furaldehyde metabolic process
CGGC5_9520	1274.02	518.87	2029.17	3.91075	1.96745	9.31772e-05	0.000534287	Up	33.8776	23.4123	95.2851	148.413		hypothetical protein CGGC5_9520, partial [Colletotrichum fructicola Nara gc5]
CGGC5_7897	4492	2717.38	6266.62	2.30612	1.20547	9.19457e-05	0.000527673	Up	68.1892	68.9207	154.928	158.783	SPCC576.01c, SPCPB1C11.04c	alpha-ketoglutarate dependent xanthine dioxygenase [Colletotrichum fructicola Nara gc5]	GO:0005506,GO:0005634,GO:0005829,GO:0006151,GO:0097641	iron ion binding|nucleus|cytosol|xanthine oxidation|alpha-ketoglutarate-dependent xanthine dioxygenase activity
CGGC5_3034	1118.11	655.238	1580.99	2.41284	1.27073	9.18946e-05	0.000527604	Up	22.632	15.1074	47.723	46.7589	gedK {ECO:0000303|PubMed:24009710}; ATEG_08459	hypothetical protein CGGC5_3034 [Colletotrichum fructicola Nara gc5]	GO:0016491	oxidoreductase activity
CGGC5_5795	49.9078	14.2411	85.5745	6.00897	2.58712	9.17366e-05	0.00052692	Up	0.971079	0.143592	2.84096	3.64235		pantothenate transporter [Colletotrichum fructicola Nara gc5]	GO:0005886,GO:0016021,GO:0055085	plasma membrane|integral component of membrane|transmembrane transport
CGGC5_2031	132.571	60.2496	204.892	3.40072	1.76584	9.01795e-05	0.000518197	Up	1.42555	1.79056	4.80921	5.97817		hypothetical protein CGGC5_2031 [Colletotrichum fructicola Nara gc5]
CGGC5_3893	25713.9	10317.2	41110.5	3.98464	1.99445	8.98243e-05	0.000516814	Up	125.838	173.093	515.488	745.318	NADP-ME1; At2g19900; F6F22.7	nadp-dependent malic enzyme [Colletotrichum fructicola Nara gc5]	GO:0004470,GO:0004471,GO:0004473,GO:0005829,GO:0006090,GO:0006108,GO:0008948,GO:0009507,GO:0046872,GO:0051260,GO:0051287	malic enzyme activity|malate dehydrogenase (decarboxylating) (NAD+) activity|malate dehydrogenase (decarboxylating) (NADP+) activity|cytosol|pyruvate metabolic process|malate metabolic process|oxaloacetate decarboxylase activity|chloroplast|metal ion binding|protein homooligomerization|NAD binding	ko00710,ko01200,ko00620	Carbon fixation in photosynthetic organisms|Carbon metabolism|Pyruvate metabolism
CGGC5_4202	272.913	17.0769	528.75	30.9628	4.95247	8.83133e-05	0.00050877	Up	0.317155	0.307826	33.8526	16.3526		mynd domain-containing protein [Colletotrichum fructicola Nara gc5]
CGGC5_6574	1869.61	1113.63	2625.58	2.35768	1.23737	8.80791e-05	0.000507637	Up	28.8208	31.9762	73.9321	69.0376		hypothetical protein CGGC5_6574 [Colletotrichum fructicola Nara gc5]
CGGC5_9512	116.445	50.9843	181.906	3.56787	1.83506	8.4222e-05	0.000486237	Up	0.974693	2.37512	6.32927	6.49699	prb1	alkaline serine protease alp1 [Colletotrichum fructicola Nara gc5]	GO:0004252,GO:0005576	serine-type endopeptidase activity|extracellular region
CGGC5_11858	12.9604	0	25.9207	Inf	Inf	8.2563e-05	0.00047727	Up	0	0	0.950342	0.686857		pyridine nucleotide-disulfide oxidoreductase [Colletotrichum fructicola Nara gc5]
CGGC5_7726	12.9604	0	25.9207	Inf	Inf	8.2563e-05	0.00047727	Up	0	0	0.925154	1.00033	aes1 {ECO:0000305}; Synonyms=MtAE {ECO:0000303|PubMed:24140638}	lysophospholipase a [Colletotrichum fructicola Nara gc5]	GO:0005576,GO:0008126	extracellular region|acetylesterase activity
CGGC5_684	166.216	79.6084	252.825	3.17585	1.66714	8.22832e-05	0.000476263	Up	1.56384	1.52111	5.41003	5.39386		hypothetical protein CGGC5_684 [Colletotrichum fructicola Nara gc5]
CGGC5_3454	22.525	2.50449	42.5456	16.9877	4.08642	8.14853e-05	0.000472251	Up	0	0	2.7011	2.10837		hypothetical protein CGGC5_3454 [Colletotrichum fructicola Nara gc5]
CGGC5_5478	80.4539	30.3521	130.556	4.30138	2.1048	7.95237e-05	0.000461476	Up	0.311809	0.554588	1.245	1.41764		hypothetical protein CGGC5_5478 [Colletotrichum fructicola Nara gc5]
CGGC5_10184	46.3731	12.5556	80.1907	6.38686	2.67511	7.86621e-05	0.000456869	Up	0.551855	0.499522	2.19416	4.07472		ankyrin repeat protein [Colletotrichum fructicola Nara gc5]
CGGC5_14245	202.542	100.454	304.63	3.03253	1.60052	7.79116e-05	0.000452899	Up	1.27272	1.46604	3.55452	5.31161	ADL1; Synonyms=DEK1, ODM63, SHL3; Os02g0709400, LOC_Os02g47970; OJ1311_H06.4	calpain-like protein [Colletotrichum fructicola Nara gc5]	GO:0001558,GO:0004198,GO:0005737,GO:0005789,GO:0005887,GO:0006508,GO:0008234,GO:0009793,GO:0009934,GO:0010008,GO:0042127,GO:0090628,GO:0097264,GO:2000011,GO:2000014,GO:2000024	regulation of cell growth|calcium-dependent cysteine-type endopeptidase activity|cytoplasm|endoplasmic reticulum membrane|integral component of plasma membrane|proteolysis|cysteine-type peptidase activity|embryo development ending in seed dormancy|regulation of meristem structural organization|endosome membrane|regulation of cell proliferation|plant epidermal cell fate specification|self proteoly…
CGGC5_1963	77.8459	29.0216	126.67	4.36468	2.12588	7.76205e-05	0.000451401	Up	0.686604	1.24602	5.21872	4.49042	GLRG_06511	metalloprotease [Colletotrichum fructicola Nara gc5]	GO:0005576,GO:0008237,GO:0046872	extracellular region|metallopeptidase activity|metal ion binding
CGGC5_11860	44.1278	5.59602	82.6597	14.7712	3.88471	7.67336e-05	0.000446435	Up	0.298142	0.216069	3.14388	2.21013		C2H2 transcription factor [Colletotrichum fructicola Nara gc5]	GO:0003676	nucleic acid binding
CGGC5_6674	42.2706	10.7044	73.8368	6.8978	2.78614	7.59329e-05	0.000442157	Up	0.163279	0.201075	1.82935	2.88095		siderochrome-iron transporter [Colletotrichum fructicola Nara gc5]	GO:0005887,GO:0006811,GO:0010106,GO:0044718,GO:0055085	integral component of plasma membrane|ion transport|cellular response to iron ion starvation|siderophore transmembrane transport|transmembrane transport
CGGC5_4412	87.9107	33.9882	141.833	4.17301	2.06109	7.58783e-05	0.000442029	Up	0.68841	0.451466	3.71015	2.75651	RKM4 {ECO:0000303|PubMed:18957409}; Synonyms=RMS1 {ECO:0000312|EMBL:CAA86307.1}, SET7 {ECO:0000303|PubMed:16096273}; YDR257C {ECO:0000312|SGD:S000002665}; YD9320A.07C	set domain protein [Colletotrichum fructicola Nara gc5]	GO:0005634,GO:0016279,GO:0018026	nucleus|protein-lysine N-methyltransferase activity|peptidyl-lysine monomethylation
CGGC5_2345	169.631	4.68699	334.574	71.3837	6.15752	7.51623e-05	0.000438047	Up	0	2.13978	60.3952	22.2198		hypothetical protein CGGC5_2345 [Colletotrichum fructicola Nara gc5]
CGGC5_4997	815.796	306.527	1325.06	4.32283	2.11198	7.4962e-05	0.000437068	Up	4.82471	4.59824	16.679	26.7441	plc1; SPAC22F8.11	phospholipase c [Colletotrichum fructicola Nara gc5]	GO:0004435,GO:0005509,GO:0005634,GO:0005737,GO:0005829,GO:0009395,GO:0019220,GO:0034644,GO:0048017	phosphatidylinositol phospholipase C activity|calcium ion binding|nucleus|cytoplasm|cytosol|phospholipid catabolic process|regulation of phosphate metabolic process|cellular response to UV|inositol lipid-mediated signaling
CGGC5_10771	54.7174	16.523	92.9119	5.62318	2.49139	7.47041e-05	0.000435752	Up	0.623265	0.0619068	1.35547	1.9259		linalool dehydratase-isomerase precursor [Colletotrichum fructicola Nara gc5]
CGGC5_3615	158.88	74.2257	243.535	3.281	1.71414	7.4174e-05	0.000433221	Up	3.10305	2.3356	7.59154	9.24377	YOR378W	yor378w-like protein [Colletotrichum fructicola Nara gc5]	GO:0005886,GO:0006855,GO:0008519,GO:0015696,GO:0016021,GO:0035445	plasma membrane|drug transmembrane transport|ammonium transmembrane transporter activity|ammonium transport|integral component of membrane|borate transmembrane transport
CGGC5_4300	53.8752	16.3004	91.4499	5.61028	2.48807	7.32147e-05	0.00042815	Up	0.0784166	0.0770677	1.39288	1.28444	vrdA	aryl-alcohol dehydrogenase [Colletotrichum fructicola Nara gc5]	GO:0102974,GO:0102975,GO:0102976	hydroxyversicolorone reductase activity|versiconal hemiacetal acetate reductase activity|versiconal reductase activity
CGGC5_6514	46.6594	12.6218	80.697	6.39344	2.67659	7.22496e-05	0.000423078	Up	0.404649	0.748852	4.7795	3.29754		phosphorylase superfamily protein [Colletotrichum fructicola Nara gc5]
CGGC5_12034	24.3001	3.12466	45.4755	14.5537	3.86332	7.07044e-05	0.000414568	Up	0	0.0889151	0.60239	0.713305	AKR1	ankyrin repeat protein [Colletotrichum fructicola Nara gc5]	GO:0000139,GO:0016021,GO:0019706,GO:0031901	Golgi membrane|integral component of membrane|protein-cysteine S-palmitoyltransferase activity|early endosome membrane
CGGC5_2528	34.5697	7.02583	62.1136	8.84076	3.14417	6.97184e-05	0.000409319	Up	0.160841	0.296435	5.37302	2.92461		hypothetical protein CGGC5_2528 [Colletotrichum fructicola Nara gc5]
CGGC5_5074	13.2056	0	26.4113	Inf	Inf	6.9382e-05	0.000407521	Up	0	0	1.18118	0.838262	LAC12; KLLA0B14861g	MFS lactose [Colletotrichum fructicola Nara gc5]	GO:0008643,GO:0015293,GO:0016021	carbohydrate transport|symporter activity|integral component of membrane
CGGC5_7273	368.693	199	538.386	2.70546	1.43587	6.88623e-05	0.000404996	Up	4.31216	5.8319	12.8552	15.0999	TOK1; Synonyms=DUK1; YJL093C; J0911	potassium channel [Colletotrichum fructicola Nara gc5]	GO:0005249,GO:0005267,GO:0005886,GO:0005887,GO:0022841,GO:0030007,GO:0034765,GO:0071805	voltage-gated potassium channel activity|potassium channel activity|plasma membrane|integral component of plasma membrane|potassium ion leak channel activity|cellular potassium ion homeostasis|regulation of ion transmembrane transport|potassium ion transmembrane transport
CGGC5_3578	554.956	253.053	856.859	3.38609	1.75962	6.72544e-05	0.000396057	Up	10.8153	7.62254	34.7127	23.0172	dys-1; B7F21.30, NCU05418	deoxyhypusine synthase [Colletotrichum fructicola Nara gc5]	GO:0008612,GO:0034038	peptidyl-lysine modification to peptidyl-hypusine|deoxyhypusine synthase activity
CGGC5_12342	762.425	435.302	1089.55	2.50297	1.32364	6.69537e-05	0.00039463	Up	3.69167	3.44778	14.9665	15.573	APP1; YNL094W; N2219	actin filament organization protein app1 [Colletotrichum fructicola Nara gc5]	GO:0008195,GO:0015629,GO:0030036,GO:0030479,GO:0044255	phosphatidate phosphatase activity|actin cytoskeleton|actin cytoskeleton organization|actin cortical patch|cellular lipid metabolic process
CGGC5_12644	511.653	284.427	738.879	2.59778	1.37728	6.65204e-05	0.000392418	Up	8.39811	8.55094	22.2875	21.0329		aldehyde reductase ii [Colletotrichum fructicola Nara gc5]	GO:0008106,GO:0050662	alcohol dehydrogenase (NADP+) activity|coenzyme binding
CGGC5_7088	62.0149	19.8703	104.16	5.24198	2.39011	6.64665e-05	0.000392418	Up	1.72266	0.505356	5.92982	5.24155		hypothetical protein CGGC5_7088 [Colletotrichum fructicola Nara gc5]
CGGC5_10854	71.0718	10.0842	132.059	13.0956	3.71102	6.62596e-05	0.000391392	Up	0.17766	0.173908	6.43762	3.14407		ap family 2 [Colletotrichum fructicola Nara gc5]
CGGC5_3531	930.169	49.569	1810.77	36.5302	5.19102	6.55902e-05	0.000387777	Up	2.88803	0.965692	89.1823	39.8145		alpha beta hydrolase fold protein [Colletotrichum fructicola Nara gc5]
CGGC5_6955	85.135	32.3689	137.901	4.26029	2.09095	6.43216e-05	0.00038061	Up	0.679422	1.23291	4.40192	5.22757	QDR3; CaO19.136, CaO19.7780	MFS multidrug resistance transporter [Colletotrichum fructicola Nara gc5]	GO:0001765,GO:0005887,GO:0006855,GO:0009405,GO:0010509,GO:0015203,GO:0015238,GO:0055088	membrane raft assembly|integral component of plasma membrane|drug transmembrane transport|pathogenesis|polyamine homeostasis|polyamine transmembrane transporter activity|drug transmembrane transporter activity|lipid homeostasis
CGGC5_6839	38.2522	8.52189	67.9825	7.97739	2.99592	6.41277e-05	0.000379628	Up	0.261774	0.225057	2.00513	1.61519		heterokaryon incompatibility protein [Colletotrichum fructicola Nara gc5]
CGGC5_15322	29.8724	4.97585	54.769	11.007	3.46034	6.3745e-05	0.000377694	Up	0	0.381219	3.67755	5.19992		hypothetical protein CGGC5_15322 [Colletotrichum fructicola Nara gc5]
CGGC5_13348	34.7785	6.95957	62.5975	8.99446	3.16904	6.35742e-05	0.000376846	Up	0.158129	0	1.56709	1.32467		hypothetical protein CGGC5_13348 [Colletotrichum fructicola Nara gc5]
CGGC5_1994	1319.13	437.981	2200.28	5.02368	2.32874	6.347e-05	0.000376394	Up	6.45309	8.50893	29.528	46.8446		homeobox transcription [Colletotrichum fructicola Nara gc5]
CGGC5_11465	24.5321	3.09153	45.9727	14.8705	3.89438	6.27238e-05	0.000372132	Up	0	0.107778	2.09672	0.776422		hypothetical protein CGGC5_11465 [Colletotrichum fructicola Nara gc5]
CGGC5_13319	92.4931	32.3927	152.593	4.71073	2.23595	6.17971e-05	0.000366956	Up	1.58227	0.75939	5.54982	3.60052		hypothetical protein CGGC5_13319 [Colletotrichum fructicola Nara gc5]
CGGC5_14701	350.075	186.667	513.483	2.7508	1.45985	6.1102e-05	0.000363147	Up	1.59006	2.2358	5.31768	5.07811	bub1; SPCC1322.12c	checkpoint protein kinase [Colletotrichum fructicola Nara gc5]	GO:0000777,GO:0000778,GO:0004672,GO:0005524,GO:0005634,GO:0007094,GO:0034501,GO:0034506,GO:0034613,GO:0044732,GO:0051301,GO:0051315,GO:0051754,GO:0071957,GO:0072370,GO:0072371,GO:0072480,GO:1990298	condensed chromosome kinetochore|condensed nuclear chromosome kinetochore|protein kinase activity|ATP binding|nucleus|mitotic spindle assembly checkpoint|protein localization to kinetochore|chromosome, centromeric core domain|cellular protein localization|mitotic spindle pole body|cell division|attachment of mitotic spindle microtubules to kinetochore|meiotic sister chromatid cohesion, centromeri…	ko04113,ko04111,ko04114,ko04110	Meiosis - yeast|Cell cycle - yeast|Oocyte meiosis|Cell cycle
CGGC5_1773	70.1185	23.8377	116.399	4.88299	2.28777	6.06392e-05	0.000360555	Up	1.34598	0.649965	6.0445	3.96313	LAE1 {ECO:0000303|PubMed:22383877}; COCHEDRAFT_1197809	methyltransferase domain-containing protein [Colletotrichum fructicola Nara gc5]	GO:0005634,GO:0008168,GO:0009405,GO:0030435	nucleus|methyltransferase activity|pathogenesis|sporulation resulting in formation of a cellular spore
CGGC5_3511	332.587	176.128	489.047	2.77665	1.47335	5.97823e-05	0.000355773	Up	5.77456	6.24981	20.8399	16.8676	MCYG_01475	zinc carboxypeptidase a [Colletotrichum fructicola Nara gc5]	GO:0004181,GO:0005576,GO:0008270,GO:0009405	metallocarboxypeptidase activity|extracellular region|zinc ion binding|pathogenesis
CGGC5_10964	107.213	43.7411	170.685	3.90216	1.96427	5.96952e-05	0.000355457	Up	2.45421	1.1913	8.03324	5.9108		acyltransferase [Colletotrichum fructicola Nara gc5]	GO:0016021,GO:0016747	integral component of membrane|transferase activity, transferring acyl groups other than amino-acyl groups
CGGC5_8728	1645.06	962.872	2327.25	2.41699	1.27321	5.92238e-05	0.000353227	Up	25.0468	24.9694	64.7661	60.4562	mas5; SPBC1734.11	protein mitochondrial targeting protein [Colletotrichum fructicola Nara gc5]	GO:0005524,GO:0005634,GO:0005829,GO:0006457,GO:0009408,GO:0015031,GO:0030544,GO:0046872,GO:0051082,GO:0070924,GO:1900035	ATP binding|nucleus|cytosol|protein folding|response to heat|protein transport|Hsp70 protein binding|metal ion binding|unfolded protein binding|heterochromatin assembly involved in chromatin silencing by small RNA|negative regulation of cellular response to heat	ko04141	Protein processing in endoplasmic reticulum
CGGC5_14242	260.416	133.552	387.28	2.89985	1.53598	5.89796e-05	0.000351926	Up	1.88191	3.0411	6.41323	7.99669	bglI; NFIA_080070	beta-glucosidase [Colletotrichum fructicola Nara gc5]	GO:0005576,GO:0008422,GO:0030245,GO:0102483	extracellular region|beta-glucosidase activity|cellulose catabolic process|scopolin beta-glucosidase activity	ko00940,ko00460,ko00500	Phenylpropanoid biosynthesis|Cyanoamino acid metabolism|Starch and sucrose metabolism
CGGC5_4619	8809.98	3198.72	14421.2	4.50843	2.17263	5.88492e-05	0.000351458	Up	22.8602	32.4903	107.683	167.627	pyc	pyruvate carboxylase [Colletotrichum fructicola Nara gc5]	GO:0004736,GO:0005524,GO:0005737,GO:0006090,GO:0006094,GO:0009374,GO:0046872	pyruvate carboxylase activity|ATP binding|cytoplasm|pyruvate metabolic process|gluconeogenesis|biotin binding|metal ion binding	ko00020,ko01200,ko01230,ko00620,ko00720	Citrate cycle (TCA cycle)|Carbon metabolism|Biosynthesis of amino acids|Pyruvate metabolism|Carbon fixation pathways in prokaryotes
CGGC5_12125	13.4476	0	26.8952	Inf	Inf	5.84056e-05	0.000348962	Up	0	0	0.159721	0.320756		hypothetical protein CGGC5_12125 [Colletotrichum fructicola Nara gc5]			ko03030	DNA replication
CGGC5_6534	45.1515	11.5803	78.7227	6.79799	2.76511	5.83838e-05	0.000348962	Up	0.286349	0.447028	1.85209	4.33509	SPBC1683.02	adenosine deaminase [Colletotrichum fructicola Nara gc5]	GO:0000034,GO:0005634,GO:0005829,GO:0006146,GO:0008270,GO:0043103	adenine deaminase activity|nucleus|cytosol|adenine catabolic process|zinc ion binding|hypoxanthine salvage	ko00230	Purine metabolism
CGGC5_11972	255.339	125.291	385.388	3.07595	1.62103	5.73268e-05	0.000343732	Up	6.64582	4.50589	18.6171	13.8189	ADH4; Synonyms=ZRG5; SCY_1818	maleylacetate [Colletotrichum fructicola Nara gc5]	GO:0004022,GO:0005739,GO:0046872	alcohol dehydrogenase (NAD) activity|mitochondrion|metal ion binding
CGGC5_1840	38.6837	4.00056	73.3668	18.3391	4.19685	5.72258e-05	0.000343279	Up	0.116179	0.068159	1.59576	0.862559	YchF1 {ECO:0000303|PubMed:23550829}; LOC_Os08g09940 {ECO:0000305}, Os08g0199300 {ECO:0000312|EMBL:BAF23120.2}; OsJ_26368 {ECO:0000312|EMBL:EEE68206.1}, OSJNBb0094P23.28 {ECO:0000312|EMBL:BAD03576.1}	hypothetical protein CGGC5_1840 [Colletotrichum fructicola Nara gc5]	GO:0003924,GO:0005524,GO:0005525,GO:0005737,GO:0005829,GO:0005886,GO:0009651,GO:0016887,GO:0043022,GO:0043023,GO:0046872,GO:1901001	GTPase activity|ATP binding|GTP binding|cytoplasm|cytosol|plasma membrane|response to salt stress|ATPase activity|ribosome binding|ribosomal large subunit binding|metal ion binding|negative regulation of response to salt stress
CGGC5_10307	44.1307	10.9933	77.2681	7.02868	2.81325	5.67192e-05	0.000340542	Up	0.48986	0.293984	2.31499	1.92661		hypothetical protein CGGC5_10307 [Colletotrichum fructicola Nara gc5]	GO:0007033,GO:0009611,GO:0009718,GO:0009753,GO:0010023,GO:0031418,GO:0046872,GO:0051213	vacuole organization|response to wounding|anthocyanin-containing compound biosynthetic process|response to jasmonic acid|proanthocyanidin biosynthetic process|L-ascorbic acid binding|metal ion binding|dioxygenase activity
CGGC5_4259	12852	5471.28	20232.7	3.69798	1.88674	5.62142e-05	0.00033796	Up	78.9022	100.164	268.047	382.491	MBZ1 {ECO:0000303|PubMed:25673695}; MAA_01736	bZIP transcription factor [Colletotrichum fructicola Nara gc5]	GO:0003700,GO:0005634,GO:0009405	DNA-binding transcription factor activity|nucleus|pathogenesis
CGGC5_5733	23.2244	2.43823	44.0105	18.0502	4.17394	5.60641e-05	0.000337208	Up	0.265998	0	1.14984	2.06149		hypothetical protein CGGC5_5733 [Colletotrichum fructicola Nara gc5]
CGGC5_7800	105.219	43.2058	167.231	3.87057	1.95255	5.58567e-05	0.00033611	Up	4.01544	6.64283	25.8511	29.3104		C4-dicarboxylate transporter/malic acid transporter [Colletotrichum gloeosporioides Cg-14]
CGGC5_6585	2706.53	1599.49	3813.57	2.38424	1.25353	5.5274e-05	0.000333048	Up	28.5337	32.593	73.3404	90.8607		C6 zinc finger domain protein [Colletotrichum fructicola Nara gc5]	GO:0000981,GO:0003677,GO:0005634,GO:0008270	DNA-binding transcription factor activity, RNA polymerase II-specific|DNA binding|nucleus|zinc ion binding
CGGC5_591	123.327	40.2613	206.393	5.12633	2.35793	5.51258e-05	0.000332303	Up	3.98179	1.57114	12.0619	6.10813		hypothetical protein CGGC5_591 [Colletotrichum fructicola Nara gc5]	GO:0004497,GO:0016021	monooxygenase activity|integral component of membrane
CGGC5_3684	1050.61	365.92	1735.29	4.74228	2.24558	5.50965e-05	0.000332275	Up	4.35535	5.72668	20.4234	32.9245	ARB_07870	wsc domain containing protein [Colletotrichum fructicola Nara gc5]	GO:0004601,GO:0005576,GO:0006979,GO:0020037	peroxidase activity|extracellular region|response to oxidative stress|heme binding
CGGC5_10398	233.389	116.622	350.155	3.00248	1.58616	5.48938e-05	0.0003312	Up	2.71877	2.66568	9.19676	7.62845	SPAC3C7.04	C6 transcription factor [Colletotrichum fructicola Nara gc5]	GO:0000978,GO:0000982,GO:0005634,GO:0005737,GO:0006351,GO:0006357,GO:0008270	RNA polymerase II proximal promoter sequence-specific DNA binding|transcription factor activity, RNA polymerase II proximal promoter sequence-specific DNA binding|nucleus|cytoplasm|transcription, DNA-templated|regulation of transcription by RNA polymerase II|zinc ion binding
CGGC5_4527	2001.74	1107.72	2895.75	2.61415	1.38634	5.48663e-05	0.000331182	Up	56.4383	37.3582	238.552	188.514	tim14; Synonyms=pam18; NCU00075	mitochondrial chaperone [Colletotrichum fructicola Nara gc5]	GO:0001405,GO:0001671,GO:0008565,GO:0016021,GO:0030150	PAM complex, Tim23 associated import motor|ATPase activator activity|protein transporter activity|integral component of membrane|protein import into mitochondrial matrix
CGGC5_12804	48.4833	12.8444	84.1222	6.54931	2.71134	5.45897e-05	0.00032966	Up	2.97715	0.725642	9.50104	5.35069		nudix domain-containing protein [Colletotrichum fructicola Nara gc5]
CGGC5_8971	135.023	39.2622	230.783	5.878	2.55533	5.4209e-05	0.000327653	Up	0.265008	0.517894	3.55073	6.13954		hypothetical protein CGGC5_8971 [Colletotrichum fructicola Nara gc5]
CGGC5_10200	59.9008	18.573	101.229	5.45031	2.44634	5.35528e-05	0.000324121	Up	0.445495	0.273365	2.07114	2.0292		hypothetical protein CGGC5_10200 [Colletotrichum fructicola Nara gc5]
CGGC5_659	892.963	387.006	1398.92	3.61472	1.85388	5.33452e-05	0.00032301	Up	11.954	14.2902	40.0712	52.1515		C6 transcription factor [Colletotrichum fructicola Nara gc5]
CGGC5_1126	797.121	451.891	1142.35	2.52793	1.33796	5.30148e-05	0.000321441	Up	9.79369	12.1314	28.0787	28.9857		integral membrane protein [Colletotrichum fructicola Nara gc5]
CGGC5_12840	27.6432	3.9343	51.3522	13.0524	3.70625	5.2863e-05	0.000320664	Up	0.405405	0.0572234	2.96016	2.00549	SPAC2E11.10, SPACUNK4.10	d-mandelate dehydrogenase, putative [Colletotrichum fructicola Nara gc5]	GO:0005634,GO:0005829,GO:0006091,GO:0009436,GO:0016616,GO:0016618,GO:0030267,GO:0042803,GO:0047964,GO:0051287	nucleus|cytosol|generation of precursor metabolites and energy|glyoxylate catabolic process|oxidoreductase activity, acting on the CH-OH group of donors, NAD or NADP as acceptor|hydroxypyruvate reductase activity|glyoxylate reductase (NADP) activity|protein homodimerization activity|glyoxylate reductase activity|NAD binding
CGGC5_8837	13628.1	2926.47	24329.8	8.3137	3.05549	5.28613e-05	0.000320664	Up	145.419	185.649	1729.99	958.583		extracellular serine-threonine rich protein [Colletotrichum fructicola Nara gc5]
CGGC5_9415	2590	1324.99	3855.02	2.90948	1.54076	5.27791e-05	0.000320443	Up	21.8411	22.8824	55.9071	79.3139		C2H2 type zinc finger domain protein [Colletotrichum fructicola Nara gc5]
CGGC5_8323	31.5492	5.39724	57.7013	10.6909	3.41831	5.2779e-05	0.000320443	Up	0.223944	0.0271055	0.851561	1.32828		gmc oxidoreductase [Colletotrichum fructicola Nara gc5]	GO:0016614,GO:0050660,GO:1900793	oxidoreductase activity, acting on CH-OH group of donors|flavin adenine dinucleotide binding|shamixanthone biosynthetic process
CGGC5_14687	211.043	87.5578	334.529	3.82066	1.93382	5.14561e-05	0.000312832	Up	5.17794	1.58925	21.2793	11.598	xlnB; Synonyms=xynB, xynG1; AKAW_10131	endo-1,4-beta-xylanase [Colletotrichum fructicola Nara gc5]	GO:0005576,GO:0031176,GO:0045493	extracellular region|endo-1,4-beta-xylanase activity|xylan catabolic process
CGGC5_5801	30.3789	5.00898	55.7488	11.1298	3.47635	5.11674e-05	0.000311216	Up	0.104061	0.0691569	0.924592	0.919137		ABC multidrug transporter [Colletotrichum fructicola Nara gc5]	GO:0005524,GO:0005886,GO:0016020,GO:0016021,GO:0042626,GO:0055085	ATP binding|plasma membrane|membrane|integral component of membrane|ATPase activity, coupled to transmembrane movement of substances|transmembrane transport
CGGC5_11589	155.443	65.8601	245.026	3.72039	1.89546	5.11449e-05	0.000311216	Up	5.23328	1.62406	15.4844	7.9467		hypothetical protein CGGC5_11589 [Colletotrichum fructicola Nara gc5]
CGGC5_6253	256.726	129.069	384.384	2.97813	1.57441	4.8836e-05	0.000298109	Up	4.28763	2.68979	13.4474	12.0402		hypothetical protein CGGC5_6253 [Colletotrichum fructicola Nara gc5]
CGGC5_8044	840.401	474.858	1205.94	2.53959	1.34459	4.86986e-05	0.000297673	Up	11.0482	10.2702	26.9387	24.7454	hmgA; AN1897	homogentisate -dioxygenase [Colletotrichum fructicola Nara gc5]	GO:0004411,GO:0006520,GO:0006559,GO:0006572,GO:0046872	homogentisate 1,2-dioxygenase activity|cellular amino acid metabolic process|L-phenylalanine catabolic process|tyrosine catabolic process|metal ion binding	ko00350,ko00643	Tyrosine metabolism|Styrene degradation
CGGC5_10333	400.128	215.418	584.838	2.7149	1.4409	4.86817e-05	0.000297673	Up	4.24665	6.65171	15.2773	17.556	PDE1	camp-specific phosphodiesterase [Colletotrichum fructicola Nara gc5]	GO:0004115,GO:0006198	3',5'-cyclic-AMP phosphodiesterase activity|cAMP catabolic process
CGGC5_3262	173.734	81.4596	266.008	3.26553	1.70731	4.86532e-05	0.000297665	Up	1.36461	2.01886	5.4371	6.69553		C6 transcription factor [Colletotrichum fructicola Nara gc5]	GO:0000981,GO:0003677,GO:0005634,GO:0006351,GO:0008270	DNA-binding transcription factor activity, RNA polymerase II-specific|DNA binding|nucleus|transcription, DNA-templated|zinc ion binding
CGGC5_1517	138.15	60.6286	215.671	3.55724	1.83076	4.85511e-05	0.000297175	Up	1.64589	0.641097	5.64725	5.44123		amidohydrolase family protein [Colletotrichum fructicola Nara gc5]	GO:0009704,GO:0009845,GO:0010218,GO:0016021,GO:0016810,GO:0048471	de-etiolation|seed germination|response to far red light|integral component of membrane|hydrolase activity, acting on carbon-nitrogen (but not peptide) bonds|perinuclear region of cytoplasm
CGGC5_10770	20.2953	1.46294	39.1276	26.7459	4.74125	4.70292e-05	0.000288513	Up	0.164667	0	1.64592	0.994983		copper-translocating p-type atpase [Colletotrichum fructicola Nara gc5]	GO:0005507,GO:0005524,GO:0005774,GO:0016021,GO:0019829,GO:0030001	copper ion binding|ATP binding|vacuolar membrane|integral component of membrane|cation-transporting ATPase activity|metal ion transport
CGGC5_9507	3113.29	1138.01	5088.56	4.47143	2.16074	4.65586e-05	0.000286275	Up	29.6442	43.1398	116.932	176.971		plasma membrane zinc ion, partial [Colletotrichum fructicola Nara gc5]
CGGC5_12665	16.3793	0.487646	32.271	66.1772	6.04826	4.6351e-05	0.000285128	Up	0.0289222	0	0.739826	1.23416	het-6; B2A19.100, NCU03533	heterokaryon incompatibility protein [Colletotrichum fructicola Nara gc5]
CGGC5_12389	2031.71	1181.89	2881.53	2.43808	1.28575	4.56221e-05	0.000280772	Up	16.0885	13.4453	32.9828	46.2836	BDF1; YLR399C; L8084.18	transcription regulator bdf1 [Colletotrichum fructicola Nara gc5]	GO:0000790,GO:0000812,GO:0001047,GO:0001094,GO:0003682,GO:0006281,GO:0006338,GO:0009301,GO:0030435,GO:0031452,GO:0031938,GO:0070577,GO:0090054,GO:1900051	nuclear chromatin|Swr1 complex|core promoter binding|TFIID-class transcription factor complex binding|chromatin binding|DNA repair|chromatin remodeling|snRNA transcription|sporulation resulting in formation of a cellular spore|negative regulation of heterochromatin assembly|regulation of chromatin silencing at telomere|lysine-acetylated histone binding|regulation of chromatin silencing at silent …
CGGC5_6772	1870.28	491.527	3249.04	6.61009	2.72467	4.51873e-05	0.000278349	Up	5.26942	6.58645	31.0354	54.3562	YDR124W	ydr124wp-like protein [Colletotrichum fructicola Nara gc5]
CGGC5_96	1649.39	956.485	2342.29	2.44885	1.2921	4.51236e-05	0.000278084	Up	15.9157	17.7924	42.5892	46.8928	AKR1; FGRRES_06542_M, FGSG_06542	palmitoyltransferase akr1 [Colletotrichum fructicola Nara gc5]	GO:0000139,GO:0016021,GO:0019706,GO:0031901	Golgi membrane|integral component of membrane|protein-cysteine S-palmitoyltransferase activity|early endosome membrane
CGGC5_2613	51.2648	14.0185	88.511	6.31386	2.65852	4.47873e-05	0.000276137	Up	0	0.889685	5.19895	5.56879		ankyrin repeat containing protein [Colletotrichum fructicola Nara gc5]
CGGC5_8818	490.012	266.498	713.526	2.67742	1.42084	4.41379e-05	0.000272506	Up	12.6161	14.7226	40.1556	33.2175		gata zinc finger [Colletotrichum fructicola Nara gc5]	GO:0003700,GO:0005634,GO:0008270,GO:0043565	DNA-binding transcription factor activity|nucleus|zinc ion binding|sequence-specific DNA binding
CGGC5_9518	238.269	118.052	358.486	3.03669	1.6025	4.37142e-05	0.000270137	Up	4.5665	4.45375	19.3735	14.166		nuclear pore protein-like protein [Colletotrichum fructicola Nara gc5]
CGGC5_10346	707.172	392.76	1021.58	2.60104	1.37909	4.35362e-05	0.000269283	Up	21.6048	13.746	51.8461	45.8036	SPCC736.13	retinol dehydrogenase [Colletotrichum fructicola Nara gc5]	GO:0016491	oxidoreductase activity
CGGC5_6209	216.856	106.092	327.619	3.08805	1.6267	4.33876e-05	0.000268487	Up	2.28729	3.13726	7.06242	9.4476	YSL5; At3g17650; MKP6.21, MKP6_20	oligopeptide transporter [Colletotrichum fructicola Nara gc5]	GO:0005886,GO:0016021,GO:0055085	plasma membrane|integral component of membrane|transmembrane transport
CGGC5_4168	46.3435	6.60444	86.0825	13.034	3.70421	4.32767e-05	0.000267923	Up	0.224949	0.355548	4.4358	2.54267	fap1 {ECO:0000312|EMBL:CAA17815.1}; SPBC354.15	FAD dependent oxidoreductase, putative [Colletotrichum fructicola Nara gc5]	GO:0005576,GO:0005634,GO:0005829,GO:0008115,GO:0019477,GO:0050031,GO:0050660,GO:0051699	extracellular region|nucleus|cytosol|sarcosine oxidase activity|L-lysine catabolic process|L-pipecolate oxidase activity|flavin adenine dinucleotide binding|proline oxidase activity	ko00260,ko00310,ko04146	Glycine, serine and threonine metabolism|Lysine degradation|Peroxisome
CGGC5_5898	939.424	533.634	1345.21	2.52085	1.33391	4.30254e-05	0.000266489	Up	4.89509	6.13549	14.5042	17.6534	pmc1; SPAPB2B4.04c	calcium p-type atpase [Colletotrichum fructicola Nara gc5]	GO:0005388,GO:0005509,GO:0005524,GO:0005887,GO:0006874,GO:0070588,GO:0071627	calcium-transporting ATPase activity|calcium ion binding|ATP binding|integral component of plasma membrane|cellular calcium ion homeostasis|calcium ion transmembrane transport|integral component of fungal-type vacuolar membrane
CGGC5_1247	1210.81	693.425	1728.19	2.49225	1.31745	4.29729e-05	0.000266286	Up	22.2993	23.8548	64.209	67.4342	Pa_1_14620; PODANS_1_14620	lipoic acid synthetase precursor [Colletotrichum fructicola Nara gc5]	GO:0005739,GO:0009249,GO:0016992,GO:0046872,GO:0051539	mitochondrion|protein lipoylation|lipoate synthase activity|metal ion binding|4 iron, 4 sulfur cluster binding	ko00785	Lipoic acid metabolism
CGGC5_1269	58.6457	17.5314	99.7599	5.69035	2.50852	4.29508e-05	0.000266271	Up	0.621456	0.418875	2.83243	2.66983		fungal specific transcription factor [Colletotrichum fructicola Nara gc5]	GO:0003677,GO:0005634,GO:0006351,GO:0008270	DNA binding|nucleus|transcription, DNA-templated|zinc ion binding
CGGC5_8007	410.499	218.066	602.932	2.76491	1.46723	4.23077e-05	0.000262525	Up	4.73094	3.98353	9.71947	11.9285	bud22; SPAC4F10.06	cellular morphogenesis protein [Colletotrichum fructicola Nara gc5]	GO:0005634,GO:0005730,GO:0030490,GO:0030686,GO:0042274	nucleus|nucleolus|maturation of SSU-rRNA|90S preribosome|ribosomal small subunit biogenesis
CGGC5_3934	65.8235	21.1437	110.503	5.22629	2.38579	4.21001e-05	0.000261357	Up	0.247916	0.376693	1.40072	2.46586	upf1; SPAC16C9.06c	ATP-dependent RNA helicase upf1 [Colletotrichum fructicola Nara gc5]	GO:0000184,GO:0003677,GO:0004004,GO:0005524,GO:0005737,GO:0005829,GO:0008270,GO:0070478,GO:2000815	nuclear-transcribed mRNA catabolic process, nonsense-mediated decay|DNA binding|ATP-dependent RNA helicase activity|ATP binding|cytoplasm|cytosol|zinc ion binding|nuclear-transcribed mRNA catabolic process, 3'-5' exonucleolytic nonsense-mediated decay|regulation of mRNA stability involved in response to oxidative stress	ko03015,ko03013	mRNA surveillance pathway|RNA transport
CGGC5_12411	616.941	277.743	956.14	3.44254	1.78347	4.19345e-05	0.000260449	Up	16.4255	12.1321	56.8284	40.6668		lipase esterase [Colletotrichum fructicola Nara gc5]	GO:0016787	hydrolase activity
CGGC5_6300	128.985	33.4767	224.493	6.70596	2.74544	4.19135e-05	0.000260437	Up	0.89109	1.00108	7.97388	4.99565	het-6; B2A19.100, NCU03533	ankyrin and het domain protein [Colletotrichum fructicola Nara gc5]
CGGC5_8327	25347.5	7232.92	43462	6.00892	2.58711	4.18911e-05	0.000260418	Up	74.6901	90.8304	411.124	687.231	TEF3; CAGL0B03487g	elongation factor 3 [Colletotrichum fructicola Nara gc5]	GO:0003746,GO:0005524,GO:0006415,GO:0006469,GO:0010494,GO:0016887,GO:0022626,GO:0042788	translation elongation factor activity|ATP binding|translational termination|negative regulation of protein kinase activity|cytoplasmic stress granule|ATPase activity|cytosolic ribosome|polysomal ribosome
CGGC5_10941	13.9387	0	27.8774	Inf	Inf	4.13106e-05	0.000256928	Up	0	0	0.836487	0.838818	asqD {ECO:0000303|PubMed:25251934}; AN9233	o-methyltransferase [Colletotrichum fructicola Nara gc5]	GO:0008171	O-methyltransferase activity
CGGC5_7637	145.611	64.3071	226.915	3.52862	1.8191	4.08597e-05	0.000254357	Up	3.01935	2.30797	10.8846	9.73035		cell wall glycosyl hydrolase [Colletotrichum fructicola Nara gc5]
CGGC5_791	9945.28	5871.62	14018.9	2.38758	1.25555	4.01396e-05	0.000250336	Up	100.083	102.923	224.217	305.613	ADM-B; AFUA_4G11150	adam protease adm-b [Colletotrichum fructicola Nara gc5]	GO:0004222,GO:0008237,GO:0016021,GO:0046872	metalloendopeptidase activity|metallopeptidase activity|integral component of membrane|metal ion binding
CGGC5_8070	50.6105	13.6965	87.5245	6.39027	2.67588	4.01021e-05	0.000250217	Up	0.144448	0.0918088	0.721001	1.2164		ankyrin repeat domain-containing protein 28 [Colletotrichum fructicola Nara gc5]
CGGC5_6448	20411.9	11126	29697.8	2.66922	1.41642	3.99644e-05	0.000249473	Up	151.936	189.53	407.059	562.335	ENA2; Synonyms=PMR2B; YDR039C	sodium p-type atpase [Colletotrichum fructicola Nara gc5]	GO:0005524,GO:0005886,GO:0006813,GO:0006814,GO:0008553,GO:0008554,GO:0008556,GO:0015662,GO:0016021,GO:0055085	ATP binding|plasma membrane|potassium ion transport|sodium ion transport|proton-exporting ATPase activity, phosphorylative mechanism|sodium-exporting ATPase activity, phosphorylative mechanism|potassium-transporting ATPase activity|ATPase activity, coupled to transmembrane movement of ions, phosphorylative mechanism|integral component of membrane|transmembrane transport
CGGC5_3897	2526.95	878.23	4175.67	4.75464	2.24934	3.94078e-05	0.000246226	Up	14.6242	20.4336	67.7194	104.423		annexin anxc4 [Colletotrichum fructicola Nara gc5]
CGGC5_14817	446.825	183.509	710.142	3.86979	1.95226	3.92627e-05	0.000245541	Up	4.92078	5.03878	24.6465	17.6392	An02g11890	glycoside hydrolase family 79 protein [Colletotrichum fructicola Nara gc5]	GO:0004566,GO:0005576	beta-glucuronidase activity|extracellular region
CGGC5_4631	62.0136	18.895	105.132	5.56403	2.47613	3.86136e-05	0.000241935	Up	1.67415	0.309854	4.1971	4.24778	ARB_00930	alkaline d-peptidase, partial [Colletotrichum fructicola Nara gc5]	GO:0005576,GO:0008800	extracellular region|beta-lactamase activity
CGGC5_12124	46.3935	11.6134	81.1736	6.98964	2.80522	3.84672e-05	0.000241129	Up	0.226004	0.295756	1.67019	2.45445		hypothetical protein CGGC5_12124 [Colletotrichum fructicola Nara gc5]			ko03030	DNA replication
CGGC5_8307	26.9562	3.54604	50.3663	14.2035	3.82818	3.82884e-05	0.000240231	Up	0.0566154	0.0757348	0.812292	0.870387		nacht and ankyrin domain protein [Colletotrichum fructicola Nara gc5]
CGGC5_2555	82.9321	29.9307	135.933	4.54161	2.1832	3.70883e-05	0.000233242	Up	0	1.01077	3.28024	1.61138		MFS multidrug transporter [Colletotrichum fructicola Nara gc5]	GO:0005886,GO:0016021,GO:0055085	plasma membrane|integral component of membrane|transmembrane transport
CGGC5_12220	562.515	224.362	900.669	4.01437	2.00517	3.66452e-05	0.00023067	Up	1.4434	1.76816	5.7654	8.73734	BUD4; Synonyms=INT1; CaO19.11733, CaO19.4257	GTP binding protein [Colletotrichum fructicola Nara gc5]	GO:0000142,GO:0000280,GO:0005525,GO:0005935,GO:0005940,GO:0007120,GO:0007155,GO:0009405,GO:0009986,GO:0030447,GO:0031160,GO:0031589,GO:0032168,GO:0044117,GO:0044182,GO:0044403,GO:0050839,GO:0097271	cellular bud neck contractile ring|nuclear division|GTP binding|cellular bud neck|septin ring|axial cellular bud site selection|cell adhesion|pathogenesis|cell surface|filamentous growth|spore wall|cell-substrate adhesion|hyphal septin ring|growth of symbiont in host|filamentous growth of a population of unicellular organisms|symbiont process|cell adhesion molecule binding|protein localization to…
CGGC5_8650	3880.14	2265.6	5494.67	2.42526	1.27814	3.65727e-05	0.000230321	Up	43.5765	45.5678	113.483	107.697	AFG1; Synonyms=AFG; YEL052W	mitochondrial ATPase [Colletotrichum fructicola Nara gc5]	GO:0005524,GO:0005737,GO:0005739,GO:0005743,GO:0006515,GO:0016558,GO:0016887,GO:0034599	ATP binding|cytoplasm|mitochondrion|mitochondrial inner membrane|protein quality control for misfolded or incompletely synthesized proteins|protein import into peroxisome matrix|ATPase activity|cellular response to oxidative stress
CGGC5_6761	210.62	100.942	320.298	3.1731	1.66589	3.53657e-05	0.000223344	Up	0	0	5.13482	6.63044		hypothetical protein CGGC5_6761 [Colletotrichum fructicola Nara gc5]
CGGC5_2778	20.8156	1.5292	40.102	26.2242	4.71283	3.52576e-05	0.000222765	Up	0.012354	0.0247184	0.540289	0.39275		fg-gap repeat domain-containing protein [Colletotrichum fructicola Nara gc5]
CGGC5_6880	236.661	115.339	357.982	3.10374	1.63401	3.52535e-05	0.000222765	Up	4.95185	3.82435	15.7748	14.0212	UAH; Os12g0597500, LOC_Os12g40550; OsJ_36749	beta-alanine synthase [Colletotrichum fructicola Nara gc5]	GO:0000256,GO:0004848,GO:0005783,GO:0006144,GO:0030145	allantoin catabolic process|ureidoglycolate hydrolase activity|endoplasmic reticulum|purine nucleobase metabolic process|manganese ion binding
CGGC5_14555	398.676	134.646	662.706	4.92184	2.2992	3.52527e-05	0.000222765	Up	9.64158	4.47501	42.88	28.1783		s1d (lysyl endopeptidase) subfamily c-terminal domain protein [Colletotrichum fructicola Nara gc5]
CGGC5_15017	56.3862	16.4329	96.3395	5.86259	2.55154	3.50775e-05	0.000221939	Up	0.34022	0.789293	4.10728	3.3534	CEL6C {ECO:0000303|PubMed:23645193}; Pa_4_2420; PODANS_4_2420	exoglucanase 3 precursor [Colletotrichum fructicola Nara gc5]	GO:0005576,GO:0016162,GO:0030245	extracellular region|cellulose 1,4-beta-cellobiosidase activity|cellulose catabolic process	ko02020,ko00500	Two-component system|Starch and sucrose metabolism
CGGC5_9438	535.774	290.567	780.981	2.68778	1.42641	3.48584e-05	0.000220759	Up	10.571	11.1412	29.7432	25.893		collagen-like protein mcl1 [Colletotrichum fructicola Nara gc5]
CGGC5_10702	14.18	0	28.3601	Inf	Inf	3.48213e-05	0.000220627	Up	0	0	1.13754	1.2989	nmr; B7A16.230, NCU04158	hscarg protein [Colletotrichum fructicola Nara gc5]	GO:0005634	nucleus
CGGC5_14648	762.673	422.61	1102.74	2.60935	1.38369	3.47355e-05	0.000220187	Up	11.3434	8.2986	26.4587	27.7056	YVC1; CaO19.2209, CaO19.9754	nonselective cation channel [Colletotrichum fructicola Nara gc5]	GO:0000128,GO:0000329,GO:0005216,GO:0005262,GO:0005887,GO:0006874,GO:0009405,GO:0036267	flocculation|fungal-type vacuole membrane|ion channel activity|calcium channel activity|integral component of plasma membrane|cellular calcium ion homeostasis|pathogenesis|invasive filamentous growth
CGGC5_12029	8081.76	4748.56	11415	2.40388	1.26537	3.44304e-05	0.000218458	Up	94.346	116.657	229.045	281.152		hypothetical protein CGGC5_12029 [Colletotrichum fructicola Nara gc5]
CGGC5_238	2769.73	1611.16	3928.29	2.43817	1.2858	3.43058e-05	0.000217769	Up	34.6833	47.1102	110.991	110.363	MAL11; Synonyms=AGT1, MAL1T, MTP1; YGR289C	MFS alpha-glucoside transporter [Colletotrichum fructicola Nara gc5]	GO:0000017,GO:0000023,GO:0005351,GO:0005352,GO:0005355,GO:0005364,GO:0005887,GO:0008645,GO:0015574,GO:0015768,GO:0015771,GO:0046352	alpha-glucoside transport|maltose metabolic process|carbohydrate:proton symporter activity|alpha-glucoside:proton symporter activity|glucose transmembrane transporter activity|maltose:proton symporter activity|integral component of plasma membrane|hexose transmembrane transport|trehalose transmembrane transporter activity|maltose transport|trehalose transport|disaccharide catabolic process
CGGC5_2442	91.2368	22.5404	159.933	7.0954	2.82688	3.42614e-05	0.000217589	Up	1.53382	1.25475	11.816	7.39332		hypothetical protein CGGC5_2442 [Colletotrichum fructicola Nara gc5]
CGGC5_8310	94.7088	35.8487	153.569	4.28381	2.09889	3.38956e-05	0.000215469	Up	1.74049	1.93513	8.44795	6.12121	MCPA	peptidase m14 [Colletotrichum fructicola Nara gc5]	GO:0004181,GO:0005576,GO:0008270,GO:0009405	metallocarboxypeptidase activity|extracellular region|zinc ion binding|pathogenesis
CGGC5_11056	43.414	10.0511	76.7769	7.63867	2.93332	3.37007e-05	0.000214431	Up	0.27823	0.352386	2.03358	2.17288		FAD dependent oxidoreductase superfamily protein [Colletotrichum fructicola Nara gc5]
CGGC5_2023	441.742	229.598	653.885	2.84795	1.50993	3.31867e-05	0.00021136	Up	6.68654	7.95551	23.4492	17.3729		class III aminotransferase, putative [Colletotrichum fructicola Nara gc5]	GO:0008483,GO:0030170	transaminase activity|pyridoxal phosphate binding
CGGC5_4112	84.3896	30.3852	138.394	4.55465	2.18734	3.30538e-05	0.000210613	Up	0.600192	1.48734	4.84166	4.31075		PLC-like phosphodiesterase [Colletotrichum fructicola Nara gc5]
CGGC5_9339	3598.56	2085.96	5111.17	2.45027	1.29294	3.29618e-05	0.000210126	Up	35.834	32.7143	88.6806	90.6324		hypothetical protein CGGC5_9339 [Colletotrichum fructicola Nara gc5]
CGGC5_6731	666.025	293.745	1038.3	3.53471	1.82159	3.19022e-05	0.000203755	Up	18.3835	12.1159	63.2443	44.5688	axe-2; Synonyms=axeII	acetylxylan esterase [Colletotrichum fructicola Nara gc5]	GO:0005576,GO:0030245,GO:0045493,GO:0046555	extracellular region|cellulose catabolic process|xylan catabolic process|acetylxylan esterase activity
CGGC5_6718	14.4274	0	28.8549	Inf	Inf	2.92903e-05	0.000187872	Up	0	0	1.17897	1.58358		hypothetical protein CGGC5_6718 [Colletotrichum fructicola Nara gc5]
CGGC5_1913	628.027	342.063	913.991	2.67199	1.41792	2.87703e-05	0.0001848	Up	6.48184	7.77016	18.969	20.8331		hypothetical protein CGGC5_1913 [Colletotrichum fructicola Nara gc5]
CGGC5_5088	38.0354	7.61286	68.4579	8.99239	3.16871	2.85293e-05	0.000183426	Up	0.157873	0.105589	1.10044	1.76796		hypothetical protein CGGC5_5088 [Colletotrichum fructicola Nara gc5]
CGGC5_4132	518.753	66.1345	971.371	14.6878	3.87655	2.83e-05	0.000182125	Up	5.07717	6.0245	83.2427	50.2814		gcn5-related n-acetyltransferase [Colletotrichum fructicola Nara gc5]
CGGC5_11912	2111.11	1205.88	3016.33	2.50136	1.32271	2.75703e-05	0.000177937	Up	49.2916	47.123	126.294	110.694	SPAC20G4.01	ABC transporter [Colletotrichum fructicola Nara gc5]	GO:0000289,GO:0005524,GO:0005634,GO:0005829,GO:0006357,GO:0006367,GO:0006368,GO:0016887,GO:0030014,GO:0030015	nuclear-transcribed mRNA poly(A) tail shortening|ATP binding|nucleus|cytosol|regulation of transcription by RNA polymerase II|transcription initiation from RNA polymerase II promoter|transcription elongation from RNA polymerase II promoter|ATPase activity|CCR4-NOT complex|CCR4-NOT core complex	ko03018	RNA degradation
CGGC5_2318	175.811	74.3768	277.245	3.72758	1.89824	2.71984e-05	0.000175621	Up	1.80686	2.76238	8.16759	10.6503		hypothetical protein CGGC5_2318 [Colletotrichum fructicola Nara gc5]
CGGC5_5835	4333.06	2504.76	6161.37	2.45987	1.29858	2.70952e-05	0.000175038	Up	71.5607	76.4622	177.328	185.191		hypothetical protein CGGC5_5835 [Colletotrichum fructicola Nara gc5]
CGGC5_1216	94.6861	29.9307	159.441	5.32702	2.41333	2.66342e-05	0.000172224	Up	0.701708	1.12132	7.50486	4.8231		F-box domain protein [Colletotrichum fructicola Nara gc5]
CGGC5_145	2128.82	1217.66	3039.97	2.49657	1.31995	2.58977e-05	0.000167783	Up	16.8451	20.0969	42.0846	54.3861	creB; AO090009000320	ubiquitin carboxyl-terminal hydrolase [Colletotrichum fructicola Nara gc5]	GO:0006511,GO:0016579,GO:0036459,GO:0045013	ubiquitin-dependent protein catabolic process|protein deubiquitination|thiol-dependent ubiquitinyl hydrolase activity|carbon catabolite repression of transcription
CGGC5_1525	148.737	64.2077	233.267	3.633	1.86116	2.56627e-05	0.00016642	Up	2.93425	1.74149	6.93794	6.76836		CFEM domain-containing protein [Colletotrichum fructicola Nara gc5]	GO:0016021	integral component of membrane
CGGC5_9599	474.788	250.236	699.341	2.79473	1.48271	2.51926e-05	0.000163528	Up	7.04424	4.5342	18.7456	14.6028	AO090011000230	mannitol [Colletotrichum fructicola Nara gc5]	GO:0005576,GO:0050086,GO:0050662	extracellular region|mannitol 2-dehydrogenase activity|coenzyme binding	ko00051	Fructose and mannose metabolism
CGGC5_10712	1175.11	658.85	1691.38	2.56717	1.36018	2.51396e-05	0.000163263	Up	10.7925	10.8096	26.8122	37.0288		hypothetical protein CGGC5_10712 [Colletotrichum fructicola Nara gc5]
CGGC5_7452	480.221	248.854	711.589	2.85947	1.51575	2.49227e-05	0.000161932	Up	13.0471	7.94211	32.8284	26.3638		nad dependent epimerase [Colletotrichum fructicola Nara gc5]	GO:0016491,GO:0035835	oxidoreductase activity|indole alkaloid biosynthetic process
CGGC5_11485	45.453	10.7044	80.2016	7.4924	2.90543	2.4881e-05	0.000161738	Up	0.126086	0.575036	3.34152	2.72343	qa-y	quinate permease [Colletotrichum fructicola Nara gc5]	GO:0016021,GO:0019630,GO:0022857	integral component of membrane|quinate metabolic process|transmembrane transporter activity
CGGC5_6665	90.3399	32.4921	148.188	4.56073	2.18926	2.48759e-05	0.000161738	Up	0.612913	1.09334	8.85748	5.92149	GOR1; YNL274C; N0631	d-mandelate dehydrogenase, putative [Colletotrichum fructicola Nara gc5]	GO:0005634,GO:0005739,GO:0005829,GO:0009436,GO:0016616,GO:0016618,GO:0030267,GO:0042803,GO:0047964,GO:0051287	nucleus|mitochondrion|cytosol|glyoxylate catabolic process|oxidoreductase activity, acting on the CH-OH group of donors, NAD or NADP as acceptor|hydroxypyruvate reductase activity|glyoxylate reductase (NADP) activity|protein homodimerization activity|glyoxylate reductase activity|NAD binding
CGGC5_10179	14.6715	0	29.343	Inf	Inf	2.46798e-05	0.000160662	Up	0	0	1.41112	1.50794		hypothetical protein CGGC5_10179 [Colletotrichum fructicola Nara gc5]
CGGC5_13136	33.4088	5.69541	61.1223	10.7318	3.42383	2.45405e-05	0.000159833	Up	0.0235884	0.117435	1.02134	1.48337		hypothetical protein CGGC5_13136 [Colletotrichum fructicola Nara gc5]
CGGC5_5985	19.5901	1.04155	38.1387	36.6171	5.19445	2.38833e-05	0.000155702	Up	0	0.0620162	1.78178	3.01289	At3g50210; F11C1.50	2og-fe oxygenase [Colletotrichum fructicola Nara gc5]	GO:0046872,GO:0051213	metal ion binding|dioxygenase activity
CGGC5_13804	90.3619	26.6642	154.06	5.77777	2.53051	2.36447e-05	0.00015437	Up	1.50954	0.345888	5.82488	4.44179		hypothetical protein CGGC5_13804 [Colletotrichum fructicola Nara gc5]
CGGC5_1691	68.9539	21.532	116.376	5.40478	2.43424	2.34799e-05	0.000153442	Up	0.7584	0.663875	3.59523	4.90866	PLP3; At4g37050; AP22.16, C7A10.310	patatin-like phospholipase [Colletotrichum fructicola Nara gc5]	GO:0004620,GO:0005737,GO:0006952,GO:0009737,GO:0016042,GO:0047372	phospholipase activity|cytoplasm|defense response|response to abscisic acid|lipid catabolic process|acylglycerol lipase activity
CGGC5_1567	205.951	95.4926	316.41	3.31345	1.72834	2.34777e-05	0.000153442	Up	2.32268	1.57742	6.80933	5.59982	LAE1 {ECO:0000303|PubMed:22383877}; COCHEDRAFT_1197809	umta methyltransferase family protein [Colletotrichum fructicola Nara gc5]	GO:0005634,GO:0008168,GO:0009405,GO:0030435	nucleus|methyltransferase activity|pathogenesis|sporulation resulting in formation of a cellular spore
CGGC5_8311	50.0816	12.6218	87.5414	6.93571	2.79404	2.34248e-05	0.00015323	Up	1.25329	0	5.10213	5.12746		peptidase m14 [Colletotrichum fructicola Nara gc5]
CGGC5_7167	39.7683	8.13364	71.4029	8.77871	3.13401	2.33282e-05	0.000152746	Up	0.154539	0.150094	2.84219	1.86392	LAC12; KLLA0B14861g	lactose permease [Colletotrichum fructicola Nara gc5]	GO:0008643,GO:0015293,GO:0016021	carbohydrate transport|symporter activity|integral component of membrane
CGGC5_5809	52.3249	13.6965	90.9534	6.64061	2.73132	2.31884e-05	0.000151904	Up	0.135756	0.22436	1.61447	2.27466	het-6; B2A19.100, NCU03533	ankyrin and het domain protein [Colletotrichum fructicola Nara gc5]
CGGC5_1921	24.9355	2.43823	47.4328	19.4538	4.28198	2.29813e-05	0.000150621	Up	0.0371468	0	0.714195	1.01882	easM {ECO:0000303|PubMed:22453123}; AFUA_2G18010	cytochrome p450 [Colletotrichum fructicola Nara gc5]	GO:0004497,GO:0005506,GO:0016021,GO:0016705,GO:0020037,GO:0035837	monooxygenase activity|iron ion binding|integral component of membrane|oxidoreductase activity, acting on paired donors, with incorporation or reduction of molecular oxygen|heme binding|ergot alkaloid biosynthetic process
CGGC5_10477	183.05	82.9795	283.121	3.41194	1.77059	2.2974e-05	0.000150621	Up	1.2762	1.07048	3.56896	4.0809		hypothetical protein CGGC5_10477 [Colletotrichum fructicola Nara gc5]
CGGC5_4276	42.1779	9.04267	75.3132	8.32865	3.05808	2.2812e-05	0.000149656	Up	0.154901	0.187726	2.41428	2.10237		trichothecene efflux pump [Colletotrichum fructicola Nara gc5]	GO:0005886,GO:0009405,GO:0016021,GO:0022857	plasma membrane|pathogenesis|integral component of membrane|transmembrane transporter activity
CGGC5_8938	115.471	45.6016	185.341	4.06435	2.02303	2.25509e-05	0.000148015	Up	2.58696	1.6447	8.10146	7.74997	SPAPB1A11.02	alpha beta hydrolase fold-3 domain-containing protein [Colletotrichum fructicola Nara gc5]	GO:0016787	hydrolase activity
CGGC5_10738	1319.77	735.676	1903.87	2.58792	1.37179	2.24947e-05	0.000147718	Up	34.5781	23.1097	79.809	63.3657	ard-1; NCU00643	sorbitol dehydrogenase [Colletotrichum fructicola Nara gc5]	GO:0000166,GO:0019569,GO:0046872,GO:0050019	nucleotide binding|L-arabinose catabolic process to xylulose 5-phosphate|metal ion binding|L-arabinitol 4-dehydrogenase activity	ko00040,ko00051	Pentose and glucuronate interconversions|Fructose and mannose metabolism
CGGC5_12831	59.1281	15.5477	102.709	6.60602	2.72378	2.23981e-05	0.000147155	Up	0.261853	0.260699	2.59342	1.77114	SPCC550.07	fatty-acid amide hydrolase [Colletotrichum fructicola Nara gc5]	GO:0004040,GO:0005634,GO:0005737,GO:0005829,GO:0009062,GO:0017064,GO:0043864	amidase activity|nucleus|cytoplasm|cytosol|fatty acid catabolic process|fatty acid amide hydrolase activity|indoleacetamide hydrolase activity
CGGC5_405	131.852	54.8855	208.819	3.80464	1.92776	2.14867e-05	0.00014158	Up	1.89406	2.41536	9.66205	7.40367	af520 {ECO:0000303|PubMed:23488861}; Synonyms=fmaA {ECO:0000303|PubMed:24082142}; AFUA_8G00520	UbiA prenyltransferase [Colletotrichum fructicola Nara gc5]	GO:0016021,GO:0016114,GO:0016765,GO:0016829,GO:1902086	integral component of membrane|terpenoid biosynthetic process|transferase activity, transferring alkyl or aryl (other than methyl) groups|lyase activity|fumagillin biosynthetic process
CGGC5_5919	2334.21	843.3	3825.12	4.5359	2.18139	2.14792e-05	0.00014158	Up	8.97657	11.1113	38.9075	60.5274	gcv2; SPAC13G6.06c	glycine dehydrogenase [Colletotrichum fructicola Nara gc5]	GO:0004375,GO:0005739,GO:0005960,GO:0016594,GO:0019464	glycine dehydrogenase (decarboxylating) activity|mitochondrion|glycine cleavage complex|glycine binding|glycine decarboxylation via glycine cleavage system	ko00260,ko01200,ko00630	Glycine, serine and threonine metabolism|Carbon metabolism|Glyoxylate and dicarboxylate metabolism
CGGC5_15182	202.541	93.5845	311.498	3.32853	1.73488	2.13826e-05	0.000141031	Up	2.41511	2.5996	8.07272	8.78433	manE; AN7413	mannan endo-1,4-beta-mannosidase [Colletotrichum fructicola Nara gc5]	GO:0005576,GO:0006080,GO:0016985	extracellular region|substituted mannan metabolic process|mannan endo-1,4-beta-mannosidase activity	ko02024,ko00051	Quorum sensing|Fructose and mannose metabolism
CGGC5_13595	699.097	251.789	1146.41	4.55304	2.18683	2.12255e-05	0.0001402	Up	17.2541	12.6628	79.5416	55.9222		proline racemase [Colletotrichum fructicola Nara gc5]
CGGC5_8669	613.832	171.721	1055.94	6.14919	2.6204	2.11791e-05	0.000139962	Up	8.11502	7.64133	64.1069	40.1794	aes1 {ECO:0000303|PubMed:18978092}; Synonyms=TrAE {ECO:0000303|PubMed:24140638}	gdsl lipase acylhydrolase family protein [Colletotrichum fructicola Nara gc5]	GO:0005576,GO:0008126	extracellular region|acetylesterase activity
CGGC5_3250	37.5984	7.22461	67.9722	9.40842	3.23395	2.11217e-05	0.000139651	Up	0.102897	0.354758	3.1252	2.80856	HNM1; Synonyms=CTR, CTR1; YGL077C	amino acid permease [Colletotrichum fructicola Nara gc5]	GO:0005886,GO:0006865,GO:0015220,GO:0015871,GO:0016021,GO:0031460,GO:0034228,GO:0034229,GO:1900749,GO:1901235	plasma membrane|amino acid transport|choline transmembrane transporter activity|choline transport|integral component of membrane|glycine betaine transport|ethanolamine transmembrane transporter activity|ethanolamine transport|(R)-carnitine transport|(R)-carnitine transmembrane transporter activity
CGGC5_8911	754.423	143.238	1365.61	9.53381	3.25305	2.0921e-05	0.000138392	Up	2.58014	3.25099	21.2749	35.5392	phx1; SPAC32A11.03c	homeobox domain-containing protein [Colletotrichum fructicola Nara gc5]	GO:0000790,GO:0000978,GO:0000982,GO:0005634,GO:0006357,GO:2001172	nuclear chromatin|RNA polymerase II proximal promoter sequence-specific DNA binding|transcription factor activity, RNA polymerase II proximal promoter sequence-specific DNA binding|nucleus|regulation of transcription by RNA polymerase II|positive regulation of glycolytic fermentation to ethanol
CGGC5_4516	14.9134	0	29.8269	Inf	Inf	2.08202e-05	0.00013786	Up	0	0	0.668105	0.866699		flavin-binding monooxygenase [Colletotrichum fructicola Nara gc5]	GO:0004499,GO:0050660,GO:0050661	N,N-dimethylaniline monooxygenase activity|flavin adenine dinucleotide binding|NADP binding
CGGC5_6449	14.9146	0	29.8293	Inf	Inf	2.08101e-05	0.00013786	Up	0	0	1.15455	0.892469	alp1; Synonyms=alk1, alp; AFLA_027810	alkaline serine protease alp1 [Colletotrichum fructicola Nara gc5]	GO:0004252,GO:0005576	serine-type endopeptidase activity|extracellular region
CGGC5_7654	26.7304	3.09153	50.3693	16.2927	4.02615	2.08041e-05	0.00013786	Up	0.0217976	0.108469	0.953404	1.02567		hypothetical protein CGGC5_7654 [Colletotrichum fructicola Nara gc5]
CGGC5_14378	925.261	508.212	1342.31	2.64124	1.40122	2.0309e-05	0.000134805	Up	13.0371	13.2534	34.9546	39.0666		bZIP transcription factor [Colletotrichum fructicola Nara gc5]
CGGC5_6598	246.923	105.117	388.728	3.69805	1.88676	1.92979e-05	0.000128789	Up	0.691766	1.26946	2.88885	4.38453		hypothetical protein CGGC5_6598 [Colletotrichum fructicola Nara gc5]
CGGC5_11242	63.499	18.4405	108.557	5.88692	2.55751	1.92258e-05	0.000128372	Up	0.71873	0.203497	2.62574	3.27256	LAC9; KLLA0D12672g	fungal specific transcription factor domain-containing protein [Colletotrichum fructicola Nara gc5]	GO:0000981,GO:0003677,GO:0005634,GO:0006012,GO:0006351,GO:0008270	DNA-binding transcription factor activity, RNA polymerase II-specific|DNA binding|nucleus|galactose metabolic process|transcription, DNA-templated|zinc ion binding
CGGC5_3919	36.5706	6.63757	66.5036	10.0193	3.32471	1.90365e-05	0.00012717	Up	0.183267	0.322598	1.98402	2.85775		ankyrin repeat protein [Colletotrichum fructicola Nara gc5]
CGGC5_7049	17330.7	10014.3	24647	2.46119	1.29935	1.89608e-05	0.000126727	Up	116.986	150.434	313.824	338.849	hex-1; NCU08332	woronin body major protein [Colletotrichum fructicola Nara gc5]	GO:0003746,GO:0005777,GO:0006452,GO:0043022,GO:0045901,GO:0045905	translation elongation factor activity|peroxisome|translational frameshifting|ribosome binding|positive regulation of translational elongation|positive regulation of translational termination
CGGC5_12739	28.3895	3.47978	53.2992	15.3168	3.93704	1.89523e-05	0.000126727	Up	0	0	2.73537	3.72047		hypothetical protein CGGC5_12739 [Colletotrichum fructicola Nara gc5]
CGGC5_4291	56.1674	15.0269	97.3079	6.47556	2.69501	1.89193e-05	0.000126575	Up	0.336335	0.223144	1.6798	2.20889		small s protein [Colletotrichum fructicola Nara gc5]
CGGC5_11668	534.336	250.946	817.726	3.25857	1.70424	1.88603e-05	0.000126243	Up	12.1475	7.91299	36.9657	26.3882	rhp51; Synonyms=rad51; SPAC644.14c	hypothetical protein CGLO_03184 [Colletotrichum gloeosporioides Cg-14]	GO:0000150,GO:0000723,GO:0000724,GO:0000730,GO:0000775,GO:0000790,GO:0000794,GO:0003690,GO:0003697,GO:0005524,GO:0005634,GO:0005635,GO:0006312,GO:0007131,GO:0007533,GO:0008094,GO:0016887,GO:0030702,GO:0033170,GO:0035861,GO:0036297,GO:0042148,GO:0042802,GO:0051260,GO:0061806,GO:0070192,GO:0110027,GO:1905334,GO:1990426,GO:1990918	recombinase activity|telomere maintenance|double-strand break repair via homologous recombination|DNA recombinase assembly|chromosome, centromeric region|nuclear chromatin|condensed nuclear chromosome|double-stranded DNA binding|single-stranded DNA binding|ATP binding|nucleus|nuclear envelope|mitotic recombination|reciprocal meiotic recombination|mating type switching|DNA-dependent ATPase activit…	ko03460,ko03440	Fanconi anemia pathway|Homologous recombination
CGGC5_12856	183.619	82.1605	285.077	3.46976	1.79484	1.88035e-05	0.000125924	Up	1.05165	0.715415	2.80493	4.04799		pathway-specific nitrogen regulator [Colletotrichum fructicola Nara gc5]
CGGC5_1657	4541.94	1785.17	7298.71	4.08853	2.03158	1.85297e-05	0.000124152	Up	27.1448	27.0712	94.2935	141.318	YAT1; YAR035W	carnitine acetyl transferase [Colletotrichum fructicola Nara gc5]	GO:0004092,GO:0005739,GO:0005743,GO:0006066,GO:0006631,GO:0009437	carnitine O-acetyltransferase activity|mitochondrion|mitochondrial inner membrane|alcohol metabolic process|fatty acid metabolic process|carnitine metabolic process	ko04146	Peroxisome
CGGC5_14714	562.089	66.2339	1057.94	15.9728	3.99755	1.83557e-05	0.000123109	Up	5.38478	5.99822	119.077	68.64		hypothetical protein CGGC5_14714 [Colletotrichum fructicola Nara gc5]
CGGC5_8056	6670.91	3619.52	9722.3	2.68607	1.4255	1.80634e-05	0.000121389	Up	65.3353	77.7696	171.835	223.381		vegetative cell wall protein gp1 [Colletotrichum fructicola Nara gc5]
CGGC5_11433	94.9888	34.452	155.526	4.51427	2.17449	1.77479e-05	0.000119447	Up	2.64995	2.02668	14.1563	12.1796		cupin domain-containing protein [Colletotrichum fructicola Nara gc5]
CGGC5_11939	15.1587	0	30.3174	Inf	Inf	1.75469e-05	0.000118212	Up	0	0	1.98574	2.38152		hypothetical protein CGGC5_11939 [Colletotrichum fructicola Nara gc5]
CGGC5_8208	49.8673	12.2005	87.5342	7.17466	2.84291	1.75041e-05	0.000118042	Up	0.183973	0.900004	4.03884	3.90454		MFS multidrug transporter [Colletotrichum fructicola Nara gc5]	GO:0016021,GO:0055085	integral component of membrane|transmembrane transport
CGGC5_14979	4767.8	2725.39	6810.22	2.49881	1.32124	1.73695e-05	0.000117192	Up	59.7266	85.0561	166.443	203.902		major facilitator superfamily transporter [Colletotrichum fructicola Nara gc5]	GO:0016021,GO:0055085	integral component of membrane|transmembrane transport
CGGC5_9632	6457.91	1723.76	11192.1	6.49282	2.69884	1.69914e-05	0.000114928	Up	27.9808	43.5101	185.266	292.218	ptr2; SPBC13A2.04c	MFS peptide putative [Colletotrichum fructicola Nara gc5]	GO:0000324,GO:0005886,GO:0005887,GO:0015031,GO:0015333,GO:0016021,GO:0031520,GO:0032153,GO:0035442,GO:0035673,GO:0042937,GO:0071916,GO:0140206,GO:0140207,GO:1904680	fungal-type vacuole|plasma membrane|integral component of plasma membrane|protein transport|peptide:proton symporter activity|integral component of membrane|plasma membrane of cell tip|cell division site|dipeptide transmembrane transport|oligopeptide transmembrane transporter activity|tripeptide transmembrane transporter activity|dipeptide transmembrane transporter activity|dipeptide import acros…
CGGC5_7366	503.482	261.641	745.323	2.84865	1.51028	1.64835e-05	0.000111604	Up	10.1992	6.85136	29.1952	23.782	DCW1; YKL046C; YKL259	glycosyl hydrolase family 76 [Colletotrichum fructicola Nara gc5]	GO:0007117,GO:0008496,GO:0009272,GO:0016052,GO:0030447,GO:0046658,GO:0071555	budding cell bud growth|mannan endo-1,6-alpha-mannosidase activity|fungal-type cell wall biogenesis|carbohydrate catabolic process|filamentous growth|anchored component of plasma membrane|cell wall organization
CGGC5_8861	905.032	492.044	1318.02	2.67866	1.42151	1.60925e-05	0.000109066	Up	14.9536	17.7591	47.7133	36.1109		nucleoside-diphosphate-sugar epimerase [Colletotrichum fructicola Nara gc5]
CGGC5_12250	232.795	110.069	355.52	3.22997	1.69152	1.59661e-05	0.000108264	Up	0.949317	2.23836	6.11326	5.35287	FUS7 {ECO:0000303|PubMed:23932525}; FFUJ_10052	aldehyde dehydrogenase, putative [Colletotrichum fructicola Nara gc5]	GO:0004029,GO:0043878	aldehyde dehydrogenase (NAD) activity|glyceraldehyde-3-phosphate dehydrogenase (NAD+) (non-phosphorylating) activity
CGGC5_1193	18.1064	0.520776	35.6921	68.5363	6.0988	1.53463e-05	0.00010427	Up	0	0	0.741955	1.55906		hypothetical protein CGGC5_1193 [Colletotrichum fructicola Nara gc5]
CGGC5_683	110.304	42.098	178.51	4.24036	2.08419	1.50348e-05	0.000102256	Up	1.65773	2.04619	8.18461	5.66537		hypothetical protein CGGC5_683 [Colletotrichum fructicola Nara gc5]
CGGC5_10536	5549.66	1838.02	9261.31	5.03876	2.33307	1.49047e-05	0.000101473	Up	18.8282	25.7955	89.3687	131.719	ARB_02077	glucan -beta-glucosidase [Colletotrichum fructicola Nara gc5]	GO:0005576,GO:0008152,GO:0042973	extracellular region|metabolic process|glucan endo-1,3-beta-D-glucosidase activity
CGGC5_9962	30.3619	4.00056	56.7232	14.1788	3.82567	1.48716e-05	0.000101299	Up	0.0824826	0.0606264	0.739718	1.011		hypothetical protein CGGC5_9962 [Colletotrichum fructicola Nara gc5]
CGGC5_1571	276.715	133.874	419.556	3.13396	1.64799	1.46595e-05	9.99051e-05	Up	3.48603	4.83281	10.9779	12.7141	mae1; SPAPB8E5.03	c4-dicarboxylate transporter malic acid transport [Colletotrichum fructicola Nara gc5]	GO:0005783,GO:0015140,GO:0015141,GO:0015366,GO:0016021,GO:0097434,GO:0098714,GO:0098715,GO:0098720,GO:1901239	endoplasmic reticulum|malate transmembrane transporter activity|succinate transmembrane transporter activity|malate:proton symporter activity|integral component of membrane|succinate:proton symporter activity|malate import across plasma membrane|malonic acid import across plasma membrane|succinate import across plasma membrane|malonate(1-) transmembrane transporter activity
CGGC5_6818	40.9849	8.13364	73.8362	9.07788	3.18235	1.45721e-05	9.94598e-05	Up	0.240459	0.306468	2.11026	2.93452	DAL4; YIR028W	allantoin transport [Colletotrichum fructicola Nara gc5]	GO:0000256,GO:0005274,GO:0005886,GO:0006144,GO:0015205,GO:0015720,GO:0016020,GO:0016021	allantoin catabolic process|allantoin:proton symporter activity|plasma membrane|purine nucleobase metabolic process|nucleobase transmembrane transporter activity|allantoin transport|membrane|integral component of membrane
CGGC5_14014	64.6396	18.7718	110.507	5.8869	2.55751	1.43856e-05	9.82364e-05	Up	0.234731	0.203116	1.03767	1.70007		ankyrin repeat-containing protein [Colletotrichum fructicola Nara gc5]
CGGC5_6884	99.8946	36.4689	163.32	4.47835	2.16297	1.43246e-05	9.78691e-05	Up	0.36904	0.461967	1.93987	2.49418		hypothetical protein CGGC5_6884 [Colletotrichum fructicola Nara gc5]
CGGC5_3930	1307.93	717.519	1898.33	2.64569	1.40364	1.42113e-05	9.71442e-05	Up	18.5858	14.1307	44.758	48.6567		4-coumarate- ligase [Colletotrichum fructicola Nara gc5]	GO:0005524,GO:0005777,GO:0009405,GO:0016874	ATP binding|peroxisome|pathogenesis|ligase activity
CGGC5_10291	217.308	100.132	334.483	3.34042	1.74003	1.40731e-05	9.62969e-05	Up	1.65739	1.8454	5.87387	6.07726	KIN10C {ECO:0000305}; Os05g0459400 {ECO:0000312|EMBL:BAS94394.1}, LOC_Os05g38480 {ECO:0000305}; OJ1281_H05.2 {ECO:0000312|EMBL:AAT39162.1}, OsJ_18806 {ECO:0000312|EMBL:EEE63980.1}	kinesin family protein [Colletotrichum fructicola Nara gc5]	GO:0003777,GO:0005524,GO:0005871,GO:0005874,GO:0007018,GO:0008017,GO:0016887	microtubule motor activity|ATP binding|kinesin complex|microtubule|microtubule-based movement|microtubule binding|ATPase activity
CGGC5_11264	201.779	91.08	312.477	3.4308	1.77854	1.38237e-05	9.46379e-05	Up	2.13378	1.62567	5.03406	5.70584		hypothetical protein CGGC5_11264 [Colletotrichum fructicola Nara gc5]
CGGC5_6405	182.056	80.9813	283.13	3.49625	1.80581	1.38047e-05	9.45558e-05	Up	0.538715	0.950872	2.50411	3.16317		hypothetical protein CGGC5_6405 [Colletotrichum fructicola Nara gc5]
CGGC5_2472	966.6	477.732	1455.47	3.04662	1.60721	1.3792e-05	9.45169e-05	Up	17.0992	13.6128	59.3534	45.4351	SPBC1683.12	high-affinity nicotinic acid transporter [Colletotrichum fructicola Nara gc5]	GO:0005783,GO:0016021,GO:0046943,GO:1905039	endoplasmic reticulum|integral component of membrane|carboxylic acid transmembrane transporter activity|carboxylic acid transmembrane transport
CGGC5_8131	68.9658	20.5567	117.375	5.70981	2.51344	1.36081e-05	9.33041e-05	Up	0.457681	0.280988	2.5695	1.93366	SBT4.13 {ECO:0000303|PubMed:16193095}; At5g59120 {ECO:0000312|Araport:AT5G59120}; MNC17.3 {ECO:0000312|EMBL:BAB09758.1}	serin endopeptidase [Colletotrichum fructicola Nara gc5]	GO:0004252,GO:0005576	serine-type endopeptidase activity|extracellular region
CGGC5_12951	5209.7	1147.16	9272.24	8.08275	3.01485	1.33758e-05	9.18508e-05	Up	150.594	68.7604	970.133	564.926		peptidase inhibitor I9 [Colletotrichum gloeosporioides Cg-14]
CGGC5_3219	614.209	324.782	903.635	2.78228	1.47627	1.32568e-05	9.10797e-05	Up	13.7635	18.5717	37.3888	50.4272		hypothetical protein CGGC5_3219, partial [Colletotrichum fructicola Nara gc5]
CGGC5_5344	4806.57	2711.54	6901.59	2.54527	1.34782	1.32236e-05	9.08979e-05	Up	40.6003	40.9915	121.881	124.12		heterokaryon incompatibility protein het-c [Colletotrichum fructicola Nara gc5]
CGGC5_4605	181.993	79.888	284.099	3.55621	1.83034	1.31291e-05	9.0294e-05	Up	1.21746	0.962908	3.15851	4.62187		ABC multidrug transporter [Colletotrichum fructicola Nara gc5]	GO:0005524,GO:0005886,GO:0016021,GO:0042626	ATP binding|plasma membrane|integral component of membrane|ATPase activity, coupled to transmembrane movement of substances
CGGC5_13189	2535.9	1413.49	3658.3	2.58813	1.37191	1.3089e-05	9.01102e-05	Up	31.4984	24.5502	74.2951	76.4595	AOD1	alcohol dehydrogenase, putative [Colletotrichum fructicola Nara gc5]	GO:0005782,GO:0015945,GO:0046188,GO:0047639,GO:0050660	peroxisomal matrix|methanol metabolic process|methane catabolic process|alcohol oxidase activity|flavin adenine dinucleotide binding
CGGC5_3736	44.8822	9.56345	80.201	8.3862	3.06802	1.307e-05	9.00255e-05	Up	0.0884987	0.390366	2.52043	1.73734		hypothetical protein CGGC5_3736 [Colletotrichum fructicola Nara gc5]
CGGC5_2407	146.242	60.7041	231.779	3.81818	1.93289	1.27273e-05	8.77539e-05	Up	1.06207	0.975522	4.96658	6.48252	BCE2; Synonyms=DIN3, LTA1; At3g06850; F3E22.1	dihydrolipoamide branched chain transacylase e2 [Colletotrichum fructicola Nara gc5]	GO:0004147,GO:0005737,GO:0005739,GO:0005759,GO:0006633,GO:0008270,GO:0009646,GO:0009744,GO:0016407,GO:0031405,GO:0043617,GO:0043754	dihydrolipoamide branched chain acyltransferase activity|cytoplasm|mitochondrion|mitochondrial matrix|fatty acid biosynthetic process|zinc ion binding|response to absence of light|response to sucrose|acetyltransferase activity|lipoic acid binding|cellular response to sucrose starvation|dihydrolipoyllysine-residue (2-methylpropanoyl)transferase activity	ko00640,ko00280	Propanoate metabolism|Valine, leucine and isoleucine degradation
CGGC5_8794	288.595	138.5	438.689	3.16744	1.66332	1.26583e-05	8.73231e-05	Up	10.0403	6.46906	35.0061	23.1945		glycoside hydrolase family 16 protein [Colletotrichum fructicola Nara gc5]
CGGC5_14647	61.8379	17.0769	106.599	6.24228	2.64207	1.26261e-05	8.71453e-05	Up	0.67757	0.654421	3.76893	4.7923	pme1	pectin methylesterase [Colletotrichum fructicola Nara gc5]	GO:0005576,GO:0005618,GO:0030599,GO:0042545,GO:0045330,GO:0045490	extracellular region|cell wall|pectinesterase activity|cell wall modification|aspartyl esterase activity|pectin catabolic process	ko00040,ko00500	Pentose and glucuronate interconversions|Starch and sucrose metabolism
CGGC5_1871	15.6468	0	31.2936	Inf	Inf	1.24888e-05	8.62413e-05	Up	0	0	0.585108	0.68124		hypothetical protein CGGC5_1871 [Colletotrichum fructicola Nara gc5]
CGGC5_7959	1565.1	418.69	2711.5	6.47616	2.69514	1.24133e-05	8.57642e-05	Up	23.2674	17.9848	158.268	111.497	SPAC1039.03	arylesterase monooxygenase [Colletotrichum fructicola Nara gc5]	GO:0005634,GO:0005829,GO:0016787	nucleus|cytosol|hydrolase activity
CGGC5_7975	486.826	250.884	722.769	2.88089	1.52651	1.23549e-05	8.54042e-05	Up	2.79429	5.67433	12.4958	12.1202		clavaminate synthase-like protein [Colletotrichum fructicola Nara gc5]
CGGC5_15203	54.1367	6.05053	102.223	16.8949	4.07851	1.23274e-05	8.52574e-05	Up	0.16796	0	4.36266	2.67186	dtxS4 {ECO:0000303|PubMed:22232661}; MAA_10046	glutamate decarboxylase [Colletotrichum fructicola Nara gc5]	GO:0004068,GO:0019752,GO:0030170	aspartate 1-decarboxylase activity|carboxylic acid metabolic process|pyridoxal phosphate binding	ko00410,ko00430,ko00650,ko00250,ko02024	beta-Alanine metabolism|Taurine and hypotaurine metabolism|Butanoate metabolism|Alanine, aspartate and glutamate metabolism|Quorum sensing
CGGC5_12431	711.987	378.044	1045.93	2.76668	1.46816	1.20791e-05	8.36261e-05	Up	8.98056	10.6228	26.4214	32.6355		C6 zinc finger domain protein [Colletotrichum fructicola Nara gc5]
CGGC5_9263	896.448	481.77	1311.13	2.72147	1.44439	1.18889e-05	8.25207e-05	Up	14.317	14.9778	46.68	38.6698	At1g75040; F9E10.11	thaumatin family protein [Colletotrichum fructicola Nara gc5]	GO:0005618,GO:0005773,GO:0009615,GO:0009627,GO:0010224,GO:0031540,GO:0046686,GO:0048046	cell wall|vacuole|response to virus|systemic acquired resistance|response to UV-B|regulation of anthocyanin biosynthetic process|response to cadmium ion|apoplast
CGGC5_10095	47.5305	10.4725	84.5886	8.07722	3.01386	1.16647e-05	8.1089e-05	Up	0.472509	0.357431	2.88119	3.9775		extracellular dioxygenase, putative [Colletotrichum fructicola Nara gc5]
CGGC5_9723	75.7739	23.4163	128.132	5.47189	2.45204	1.14794e-05	7.9842e-05	Up	1.05291	0.695968	6.55219	4.31008		hypothetical protein CGGC5_9723 [Colletotrichum fructicola Nara gc5]
CGGC5_3697	632.05	97.0073	1167.09	12.031	3.58868	1.13779e-05	7.91769e-05	Up	0.943981	1.00244	9.57246	17.2733	vib-1; 17E5.170, NCU03725	transcriptional regulator vib-1 [Colletotrichum fructicola Nara gc5]	GO:0000228,GO:0003677,GO:0003700,GO:0005737,GO:0045944,GO:0051321	nuclear chromosome|DNA binding|DNA-binding transcription factor activity|cytoplasm|positive regulation of transcription by RNA polymerase II|meiotic cell cycle
CGGC5_5971	111.843	42.2637	181.423	4.29264	2.10187	1.1348e-05	7.90095e-05	Up	0.832845	1.34212	4.30734	4.47188		CorA family metal ion transporter, putative [Colletotrichum fructicola Nara gc5]
CGGC5_4232	15105.5	8479.38	21731.5	2.56287	1.35776	1.12658e-05	7.84772e-05	Up	396.432	292.855	1224.95	819.79		bZIP transcription factor [Colletotrichum fructicola Nara gc5]
CGGC5_10810	117.417	44.6263	190.208	4.26224	2.09161	1.1252e-05	7.84216e-05	Up	1.1694	0.751528	3.88994	5.36579		beta-xylosidase [Colletotrichum fructicola Nara gc5]
CGGC5_15257	2170.63	1201.28	3139.98	2.61386	1.38618	1.07388e-05	7.50384e-05	Up	20.2994	22.4792	58.1393	61.2966	sgm1; SPBC365.07c	m protein repeat protein [Colletotrichum fructicola Nara gc5]	GO:0005737,GO:0005794,GO:0005829	cytoplasm|Golgi apparatus|cytosol
CGGC5_11231	3440.16	1911.47	4968.84	2.59949	1.37823	1.06799e-05	7.47039e-05	Up	84.9007	58.7449	196.645	158.004		ubx domain-containing protein [Colletotrichum fructicola Nara gc5]
CGGC5_11375	47.4438	0.975292	93.9123	96.2914	6.58934	1.062e-05	7.43238e-05	Up	0	0	7.75177	3.48638		hypothetical protein CGGC5_11375 [Colletotrichum fructicola Nara gc5]
CGGC5_8712	64.7319	17.9528	111.511	6.21133	2.6349	1.0609e-05	7.42852e-05	Up	9.4619	0	30.9524	15.5486		hypothetical protein CGGC5_8712 [Colletotrichum fructicola Nara gc5]
CGGC5_10348	681.704	357.914	1005.49	2.80931	1.49022	1.05889e-05	7.41824e-05	Up	13.3211	12.291	41.4188	34.7959	MCPA; MCYG_06789	peptidase m14 [Colletotrichum fructicola Nara gc5]	GO:0004181,GO:0005576,GO:0008270,GO:0009405	metallocarboxypeptidase activity|extracellular region|zinc ion binding|pathogenesis
CGGC5_1890	31.0983	4.00056	58.196	14.547	3.86265	1.05363e-05	7.38525e-05	Up	0.90489	0	2.53617	3.46493	tdiE {ECO:0000303|PubMed:16426969}; AN8517	methyltransferase domain-containing protein [Colletotrichum fructicola Nara gc5]	GO:0008168,GO:0044550,GO:0045461	methyltransferase activity|secondary metabolite biosynthetic process|sterigmatocystin biosynthetic process
CGGC5_9091	24.2499	1.56233	46.9374	30.0432	4.90897	1.01151e-05	7.0974e-05	Up	0	0.0366833	0.529999	0.995272	HET-E1	het domain-containing protein [Colletotrichum fructicola Nara gc5]	GO:0005525	GTP binding
CGGC5_14776	954.413	511.204	1397.62	2.73398	1.451	1.0074e-05	7.07426e-05	Up	11.6363	10.2604	33.4022	32.7374	phacB; Synonyms=pshA	3-hydroxyphenylacetate 6 hydroxylase [Colletotrichum fructicola Nara gc5]	GO:0005506,GO:0010124,GO:0020037,GO:0047094	iron ion binding|phenylacetate catabolic process|heme binding|3-hydroxyphenylacetate 6-hydroxylase activity	ko00643	Styrene degradation
CGGC5_1191	1112.72	601.469	1623.96	2.69999	1.43295	1.00154e-05	7.0384e-05	Up	9.29622	10.7871	23.8937	28.5801	CYB2	mitochondrial cytochrome [Colletotrichum fructicola Nara gc5]	GO:0004460,GO:0005758,GO:0020037,GO:0046872,GO:0070469	L-lactate dehydrogenase (cytochrome) activity|mitochondrial intermembrane space|heme binding|metal ion binding|respiratory chain	ko00620	Pyruvate metabolism
CGGC5_10176	415.79	207.087	624.494	3.01561	1.59245	9.97995e-06	7.0171e-05	Up	11.8987	9.02043	33.9672	32.2182		hypothetical protein CGGC5_10176 [Colletotrichum fructicola Nara gc5]
CGGC5_5157	284.69	134.125	435.255	3.24514	1.69828	9.89884e-06	6.96732e-05	Up	4.3475	2.69254	16.4682	16.1127	DIN4; At3g13450; MRP15.11	branched chain alpha-keto acid dehydrogenase e1 subunit beta [Colletotrichum fructicola Nara gc5]	GO:0003826,GO:0003863,GO:0005739,GO:0005947,GO:0007584,GO:0009083,GO:0009646,GO:0009744,GO:0043617	alpha-ketoacid dehydrogenase activity|3-methyl-2-oxobutanoate dehydrogenase (2-methylpropanoyl-transferring) activity|mitochondrion|mitochondrial alpha-ketoglutarate dehydrogenase complex|response to nutrient|branched-chain amino acid catabolic process|response to absence of light|response to sucrose|cellular response to sucrose starvation	ko00640,ko00280	Propanoate metabolism|Valine, leucine and isoleucine degradation
CGGC5_15310	461.855	182.274	741.437	4.06771	2.02422	9.88952e-06	6.96438e-05	Up	10.9758	6.96769	44.4511	32.9324	alcA; AN8979	alcohol dehydrogenase 2 [Colletotrichum fructicola Nara gc5]	GO:0004022,GO:0005737,GO:0006067,GO:0006068,GO:0006116,GO:0006567,GO:0008270,GO:0046187,GO:0097308	alcohol dehydrogenase (NAD) activity|cytoplasm|ethanol metabolic process|ethanol catabolic process|NADH oxidation|threonine catabolic process|zinc ion binding|acetaldehyde catabolic process|cellular response to farnesol	ko00982,ko00980,ko01220,ko00071,ko00626,ko00350,ko00830,ko00625,ko00010	Drug metabolism - cytochrome P450|Metabolism of xenobiotics by cytochrome P450|Degradation of aromatic compounds|Fatty acid degradation|Naphthalene degradation|Tyrosine metabolism|Retinol metabolism|Chloroalkane and chloroalkene degradation|Glycolysis / Gluconeogenesis
CGGC5_6619	160.103	66.414	253.792	3.82136	1.93408	9.46259e-06	6.68812e-05	Up	4.49195	2.54275	10.4776	12.2289	ace2 {ECO:0000312|EMBL:AAK69383.1}	C6 zinc finger domain protein [Colletotrichum fructicola Nara gc5]	GO:0000981,GO:0003677,GO:0003700,GO:0005634,GO:0008270,GO:0045893	DNA-binding transcription factor activity, RNA polymerase II-specific|DNA binding|DNA-binding transcription factor activity|nucleus|zinc ion binding|positive regulation of transcription, DNA-templated
CGGC5_1410	26.6611	2.47136	50.8508	20.576	4.36289	9.40276e-06	6.65279e-05	Up	0.149805	0.0372194	1.32958	2.24229		F-box domain-containing protein [Colletotrichum fructicola Nara gc5]
CGGC5_2688	1813.17	420.317	3206.03	7.62763	2.93124	9.38462e-06	6.64342e-05	Up	6.16732	7.56834	41.2367	65.36		ankyrin repeat protein [Colletotrichum fructicola Nara gc5]
CGGC5_7475	26.7334	2.60388	50.8628	19.5335	4.28788	9.23148e-06	6.54793e-05	Up	0	0.303265	2.2955	0.933018	AN1503	dihydrodipicolinate synthetase family protein [Colletotrichum fructicola Nara gc5]	GO:0008700	4-hydroxy-2-oxoglutarate aldolase activity	ko01230,ko00261,ko00300	Biosynthesis of amino acids|Monobactam biosynthesis|Lysine biosynthesis
CGGC5_13084	107.186	39.3047	175.067	4.45409	2.15513	9.05399e-06	6.43633e-05	Up	0.211963	0.879584	3.53113	3.72014	atC {ECO:0000303|PubMed:25265334}; ATEG_06274	choline dehydrogenase [Colletotrichum fructicola Nara gc5]	GO:0016614,GO:0016829,GO:0050660	oxidoreductase activity, acting on CH-OH group of donors|lyase activity|flavin adenine dinucleotide binding	ko00260	Glycine, serine and threonine metabolism
CGGC5_15207	1511.82	636.96	2386.67	3.74698	1.90573	8.94122e-06	6.36285e-05	Up	36.2928	25.1008	141.507	101.036	SPAPB1A11.02	arylesterase monooxygenase [Colletotrichum fructicola Nara gc5]	GO:0016787	hydrolase activity
CGGC5_11042	446.202	223.927	668.478	2.98525	1.57785	8.89095e-06	6.33041e-05	Up	16.9286	16.2049	50.9641	52.1343		hypothetical protein CGGC5_11042 [Colletotrichum fructicola Nara gc5]
CGGC5_1754	106.089	38.0881	174.089	4.57069	2.19241	8.78204e-06	6.25616e-05	Up	0.993201	0.514501	3.72193	3.93665	het-6; B2A19.100, NCU03533	ankyrin and het domain protein [Colletotrichum fructicola Nara gc5]
CGGC5_6497	281.168	132.492	429.845	3.24432	1.69792	8.7664e-06	6.24831e-05	Up	5.21643	5.09525	14.118	16.3542		C6 zinc finger domain protein [Colletotrichum fructicola Nara gc5]	GO:0000981,GO:0003677,GO:0005634,GO:0008270	DNA-binding transcription factor activity, RNA polymerase II-specific|DNA binding|nucleus|zinc ion binding
CGGC5_1084	1016.41	395.765	1637.05	4.1364	2.04838	8.69678e-06	6.20196e-05	Up	5.31527	4.90565	18.5217	27.8367	ain1; SPAC15A10.08	alpha- sarcomeric (f-actin cross linking protein) [Colletotrichum fructicola Nara gc5]	GO:0003786,GO:0005826,GO:0030674,GO:0032432,GO:0051017,GO:0051764,GO:1902405,GO:1903478	actin lateral binding|actomyosin contractile ring|protein binding, bridging|actin filament bundle|actin filament bundle assembly|actin crosslink formation|mitotic actomyosin contractile ring localization|actin filament bundle convergence involved in mitotic contractile ring assembly
CGGC5_13444	55.4546	13.5971	97.3121	7.15681	2.83932	8.42231e-06	6.0094e-05	Up	0.913939	0.72084	6.47685	7.32603		hypothetical protein CGGC5_13444 [Colletotrichum fructicola Nara gc5]
CGGC5_2991	47.4081	10.2167	84.5994	8.28047	3.04971	8.22191e-06	5.88193e-05	Up	0.293441	0.681433	3.14033	4.05375		ankyrin unc44 [Colletotrichum fructicola Nara gc5]
CGGC5_10774	56.7485	14.2173	99.2797	6.98302	2.80385	8.10676e-06	5.80877e-05	Up	0.249266	0.384585	2.2887	1.91402		xanthine dehydrogenase [Colletotrichum fructicola Nara gc5]	GO:0005506,GO:0009055,GO:0051537,GO:0071949	iron ion binding|electron transfer activity|2 iron, 2 sulfur cluster binding|FAD binding	ko00230,ko04146,ko00983,ko00232	Purine metabolism|Peroxisome|Drug metabolism - other enzymes|Caffeine metabolism
CGGC5_13409	49.8051	11.0926	88.5176	7.97985	2.99636	8.07056e-06	5.7859e-05	Up	0.0291823	0.0865468	2.10086	1.61168	het-6; B2A19.100, NCU03533	heterokaryon incompatibility protein [Colletotrichum fructicola Nara gc5]
CGGC5_2978	1851.14	1010.62	2691.67	2.66339	1.41326	7.95105e-06	5.70627e-05	Up	34.5889	39.9341	107.521	86.334	YNL010W; N2866	phosphoserine phosphatase [Colletotrichum fructicola Nara gc5]	GO:0000121,GO:0005634,GO:0005737,GO:0016788	glycerol-1-phosphatase activity|nucleus|cytoplasm|hydrolase activity, acting on ester bonds
CGGC5_2219	68.9476	19.5483	118.347	6.05408	2.59791	7.68342e-06	5.53182e-05	Up	0.801072	0.555493	3.1377	3.91994		hypothetical protein CGGC5_2219 [Colletotrichum fructicola Nara gc5]
CGGC5_14512	925.822	233.708	1617.94	6.92291	2.79138	7.6141e-06	5.48483e-05	Up	2.25305	3.08204	15.4534	25.8263	ABCA1; Synonyms=ABC1, AOH1; At2g41700; T32G6.22	ABC transporter [Colletotrichum fructicola Nara gc5]	GO:0005524,GO:0005774,GO:0006869,GO:0016021,GO:0042626,GO:0043231	ATP binding|vacuolar membrane|lipid transport|integral component of membrane|ATPase activity, coupled to transmembrane movement of substances|intracellular membrane-bounded organelle
CGGC5_9383	227.915	101.766	354.065	3.47922	1.79876	7.58111e-06	5.46689e-05	Up	3.13087	1.90475	18.4033	15.1102		threonine aldolase [Colletotrichum fructicola Nara gc5]			ko00260,ko01230	Glycine, serine and threonine metabolism|Biosynthesis of amino acids
CGGC5_12473	396.167	170.727	621.608	3.64095	1.86432	7.52372e-06	5.4313e-05	Up	26.4903	7.64522	63.5123	57.8907	CGR1; CHGG_01638	hypothetical protein CGLO_01976 [Colletotrichum gloeosporioides Cg-14]	GO:0005730,GO:0006364	nucleolus|rRNA processing
CGGC5_2191	393.222	193.262	593.183	3.06932	1.61792	7.32328e-06	5.28943e-05	Up	6.43918	5.12259	18.724	16.7302	SDH; At5g51970; MSG15.7	sorbitol dehydrogenase [Colletotrichum fructicola Nara gc5]	GO:0003939,GO:0005737,GO:0005829,GO:0005886,GO:0008270,GO:0009506,GO:0031966	L-iditol 2-dehydrogenase activity|cytoplasm|cytosol|plasma membrane|zinc ion binding|plasmodesma|mitochondrial membrane	ko00040,ko00051	Pentose and glucuronate interconversions|Fructose and mannose metabolism
CGGC5_13330	1697.48	919.657	2475.3	2.69154	1.42843	7.18463e-06	5.19205e-05	Up	20.0728	19.0972	51.6936	58.4882	YOR059C; YOR29-10	lipid particle protein [Colletotrichum fructicola Nara gc5]	GO:0004622,GO:0005811,GO:0016021,GO:0016042,GO:0044255,GO:0055088	lysophospholipase activity|lipid droplet|integral component of membrane|lipid catabolic process|cellular lipid metabolic process|lipid homeostasis
CGGC5_7540	166.86	2.08311	331.637	159.203	7.31472	7.10345e-06	5.14164e-05	Up	0	0.603983	32.4637	9.89659		hypothetical protein CGGC5_7540 [Colletotrichum fructicola Nara gc5]
CGGC5_266	145.233	57.6695	232.797	4.03675	2.01319	6.93794e-06	5.02722e-05	Up	1.9663	1.2855	7.25921	5.78781		hypothetical protein CGGC5_266 [Colletotrichum fructicola Nara gc5]
CGGC5_7256	184.291	78.6238	289.959	3.68793	1.88281	6.91048e-06	5.01539e-05	Up	1.00717	0.772244	2.79785	4.02706		tol-like protein [Colletotrichum fructicola Nara gc5]	GO:0004674,GO:0004709,GO:0005524,GO:0005737,GO:0005886,GO:0006952,GO:0010200,GO:0023014,GO:0031098,GO:0032147	protein serine/threonine kinase activity|MAP kinase kinase kinase activity|ATP binding|cytoplasm|plasma membrane|defense response|response to chitin|signal transduction by protein phosphorylation|stress-activated protein kinase signaling cascade|activation of protein kinase activity
CGGC5_14430	2188.39	467.655	3909.13	8.35901	3.06333	6.90318e-06	5.01278e-05	Up	10.9693	25.1453	107.741	154.062		MFS multidrug transporter, partial [Colletotrichum fructicola Nara gc5]	GO:0005887,GO:0006855,GO:0008645,GO:0009405,GO:0015238,GO:0035690	integral component of plasma membrane|drug transmembrane transport|hexose transmembrane transport|pathogenesis|drug transmembrane transporter activity|cellular response to drug
CGGC5_3283	2383.49	1155.42	3611.56	3.12576	1.64421	6.86991e-06	4.9913e-05	Up	12.6981	19.7643	45.0544	62.0281		C2H2 zinc finger protein [Colletotrichum fructicola Nara gc5]
CGGC5_11709	165.076	67.5457	262.607	3.88784	1.95897	6.83284e-06	4.9697e-05	Up	7.68085	2.20224	17.3746	15.1221		hypothetical protein CGGC5_11709 [Colletotrichum fructicola Nara gc5]
CGGC5_12461	906.53	477.613	1335.45	2.79608	1.48341	6.79275e-06	4.94321e-05	Up	11.5991	10.8992	29.7639	32.9953	mch1; B15I20.030, NCU16534	MFS monocarboxylic acid transporter [Colletotrichum fructicola Nara gc5]	GO:0005774,GO:0016021,GO:0055085	vacuolar membrane|integral component of membrane|transmembrane transport
CGGC5_15376	32.0281	3.90117	60.1551	15.4198	3.94671	6.73225e-06	4.90182e-05	Up	0.391875	0	3.21615	2.13292	SPBC1683.12	major facilitator superfamily transporter [Colletotrichum fructicola Nara gc5]	GO:0005783,GO:0016021,GO:0046943,GO:1905039	endoplasmic reticulum|integral component of membrane|carboxylic acid transmembrane transporter activity|carboxylic acid transmembrane transport
CGGC5_3274	55.1053	13.3745	96.8361	7.24033	2.85606	6.71683e-06	4.89323e-05	Up	0.0987256	0.346184	1.64424	1.18415	SBT1.4 {ECO:0000303|PubMed:16193095}; At3g14067 {ECO:0000312|Araport:AT3G14067}; MDC16.21 {ECO:0000312|EMBL:BAB02339.1}	serin endopeptidase [Colletotrichum fructicola Nara gc5]	GO:0004252,GO:0005773,GO:0005774,GO:0009505,GO:0010150,GO:0010223,GO:0048046	serine-type endopeptidase activity|vacuole|vacuolar membrane|plant-type cell wall|leaf senescence|secondary shoot formation|apoplast
CGGC5_1018	131.281	42.4769	220.085	5.18129	2.37331	6.61512e-06	4.82954e-05	Up	2.04816	0.913515	9.43746	6.53276		o-methylsterigmatocystin oxidoreductase [Colletotrichum fructicola Nara gc5]	GO:0004497,GO:0005506,GO:0009405,GO:0016021,GO:0016705,GO:0020037	monooxygenase activity|iron ion binding|pathogenesis|integral component of membrane|oxidoreductase activity, acting on paired donors, with incorporation or reduction of molecular oxygen|heme binding
CGGC5_1444	82.3278	25.7645	138.891	5.3908	2.4305	6.49325e-06	4.74569e-05	Up	0.496981	1.44503	4.82609	4.78392		hypothetical protein CGGC5_1444 [Colletotrichum fructicola Nara gc5]
CGGC5_7177	21.7607	0.975292	42.5462	43.6241	5.44705	6.45841e-06	4.72278e-05	Up	0.065156	0	1.14009	1.03637	ARB_02372	FAD binding domain-containing protein [Colletotrichum fructicola Nara gc5]	GO:0005576,GO:0016491,GO:0071949	extracellular region|oxidoreductase activity|FAD binding
CGGC5_8962	1373.61	483.775	2263.44	4.6787	2.22611	6.39529e-06	4.68168e-05	Up	26.591	12.1181	115.075	88.9597		hypothetical protein CGGC5_8962 [Colletotrichum fructicola Nara gc5]
CGGC5_3413	34.5474	4.55447	64.5403	14.1708	3.82485	6.22036e-06	4.55857e-05	Up	0.259429	0.321679	2.38688	3.81877		nb-arc and tpr domain protein [Colletotrichum fructicola Nara gc5]
CGGC5_10153	41.8984	7.51347	76.2834	10.1529	3.34382	6.16447e-06	4.52006e-05	Up	0.288828	0.171146	2.81322	3.67597		hypothetical protein CGGC5_10153 [Colletotrichum fructicola Nara gc5]
CGGC5_247	7432.62	945.743	13919.5	14.7181	3.87951	6.13768e-06	4.50285e-05	Up	8.43044	11.3855	118.73	214.026	CYP505 {ECO:0000303|PubMed:11985584}	bifunctional p-450:NADPH-p450 reductase [Colletotrichum fructicola Nara gc5]	GO:0003958,GO:0005506,GO:0010181,GO:0016020,GO:0020037,GO:0070330	NADPH-hemoprotein reductase activity|iron ion binding|FMN binding|membrane|heme binding|aromatase activity	ko00627,ko00071,ko00380	Aminobenzoate degradation|Fatty acid degradation|Tryptophan metabolism
CGGC5_15381	229.337	102.206	356.468	3.48774	1.80229	6.12795e-06	4.49816e-05	Up	2.7168	2.62135	8.84363	10.2896		cytochrome p450 [Colletotrichum fructicola Nara gc5]	GO:0004497,GO:0005506,GO:0016705,GO:0020037	monooxygenase activity|iron ion binding|oxidoreductase activity, acting on paired donors, with incorporation or reduction of molecular oxygen|heme binding
CGGC5_267	205.231	89.6926	320.769	3.57632	1.83848	6.12003e-06	4.49478e-05	Up	1.45198	1.79979	5.70186	7.40455		polysaccharide deacetylase [Colletotrichum fructicola Nara gc5]	GO:0000272,GO:0004099,GO:0006032	polysaccharide catabolic process|chitin deacetylase activity|chitin catabolic process
CGGC5_13122	221.882	84.3762	359.388	4.25935	2.09063	6.10759e-06	4.48808e-05	Up	1.33994	1.0154	4.09928	5.98179	KATG2; Synonyms=CPXB, MagKatG2; MGG_09834	bifunctional catalase-peroxidase cat2 [Colletotrichum fructicola Nara gc5]	GO:0004096,GO:0005576,GO:0006979,GO:0020037,GO:0042744,GO:0046872	catalase activity|extracellular region|response to oxidative stress|heme binding|hydrogen peroxide catabolic process|metal ion binding	ko00940,ko00380,ko00360	Phenylpropanoid biosynthesis|Tryptophan metabolism|Phenylalanine metabolism
CGGC5_2317	445.788	220.201	671.376	3.04893	1.6083	5.68984e-06	4.19936e-05	Up	5.71	6.91956	17.8458	23.1176		C6 zinc finger domain protein [Colletotrichum fructicola Nara gc5]	GO:0000981,GO:0003677,GO:0005634,GO:0008270	DNA-binding transcription factor activity, RNA polymerase II-specific|DNA binding|nucleus|zinc ion binding
CGGC5_10469	735.905	72.9615	1398.85	19.1724	4.26096	5.61269e-06	4.14922e-05	Up	4.99309	2.87714	110.621	62.7529		CFEM domain-containing protein [Colletotrichum fructicola Nara gc5]
CGGC5_1523	365.207	175.83	554.585	3.1541	1.65723	5.54307e-06	4.09999e-05	Up	7.26133	7.94662	28.4813	26.1714		hypothetical protein CGGC5_1523 [Colletotrichum fructicola Nara gc5]
CGGC5_6673	108.629	38.2869	178.971	4.67448	2.22481	5.37506e-06	3.98225e-05	Up	0.474369	0.525133	2.92244	3.97472		alpha beta hydrolase fold family [Colletotrichum fructicola Nara gc5]
CGGC5_5500	1525.98	814.11	2237.84	2.74882	1.45881	5.30109e-06	3.9296e-05	Up	20.1407	18.4906	74.3499	68.1231	SEC9; YALI0E18414g	plasma membrane snare protein [Colletotrichum fructicola Nara gc5]	GO:0005484,GO:0005886,GO:0006887,GO:0006906,GO:0015031,GO:0019905,GO:0031201	SNAP receptor activity|plasma membrane|exocytosis|vesicle fusion|protein transport|syntaxin binding|SNARE complex
CGGC5_5373	901.904	361.532	1442.28	3.98935	1.99615	5.27163e-06	3.90992e-05	Up	19.1143	13.4715	82.487	59.1593	YGL159W; G1840	proline utilization protein [Colletotrichum fructicola Nara gc5]	GO:0005737,GO:0016639	cytoplasm|oxidoreductase activity, acting on the CH-NH2 group of donors, NAD or NADP as acceptor
CGGC5_1554	196.428	57.8352	335.021	5.79269	2.53423	5.24675e-06	3.89787e-05	Up	2.27706	1.78953	14.2894	9.15286	LAE1 {ECO:0000303|PubMed:22383877}; COCHEDRAFT_1197809	umta methyltransferase family protein [Colletotrichum fructicola Nara gc5]	GO:0005634,GO:0008168,GO:0009405,GO:0030435	nucleus|methyltransferase activity|pathogenesis|sporulation resulting in formation of a cellular spore
CGGC5_12673	68.0803	18.3079	117.853	6.43725	2.68644	5.22689e-06	3.8859e-05	Up	0.906855	0.281553	4.20263	5.23436	orsC {ECO:0000303|PubMed:19666480}; AN7912	tyrosinase central domain protein [Colletotrichum fructicola Nara gc5]	GO:0004497,GO:0046872	monooxygenase activity|metal ion binding	ko00950,ko00350,ko00740,ko00965	Isoquinoline alkaloid biosynthesis|Tyrosine metabolism|Riboflavin metabolism|Betalain biosynthesis
CGGC5_9380	736.902	376.905	1096.9	2.91028	1.54116	5.20175e-06	3.87082e-05	Up	11.5701	7.2771	30.0142	29.7689	terD {ECO:0000303|PubMed:24816227}; ATEG_00142	phenol 2-monooxygenase [Colletotrichum fructicola Nara gc5]	GO:0004497,GO:0071949	monooxygenase activity|FAD binding	ko00627,ko00623,ko00361	Aminobenzoate degradation|Toluene degradation|Chlorocyclohexane and chlorobenzene degradation
CGGC5_11135	63.8599	16.7218	110.998	6.63793	2.73073	5.12214e-06	3.81578e-05	Up	0.262709	0.18075	1.62912	2.40771		ankyrin repeat protein [Colletotrichum fructicola Nara gc5]
CGGC5_11534	82.6561	24.0034	141.309	5.88704	2.55754	5.11438e-06	3.8142e-05	Up	2.71866	0.626126	6.23275	12.6391		hypothetical protein CGGC5_11534 [Colletotrichum fructicola Nara gc5]
CGGC5_116	1060.86	555.305	1566.42	2.82082	1.49611	5.10039e-06	3.80587e-05	Up	16.1421	13.0993	47.85	40.1786	SPAC1002.12c	succinate-semialdehyde dehydrogenase [Colletotrichum fructicola Nara gc5]	GO:0004777,GO:0005829,GO:0006540,GO:0009013	succinate-semialdehyde dehydrogenase (NAD+) activity|cytosol|glutamate decarboxylation to succinate|succinate-semialdehyde dehydrogenase [NAD(P)+] activity
CGGC5_5195	7341.22	4034.99	10647.4	2.63878	1.39987	5.09308e-06	3.80251e-05	Up	71.636	80.6723	244.075	211.664	slm1; SPAC637.13c	ph domain protein [Colletotrichum fructicola Nara gc5]	GO:0007009,GO:0032126,GO:0032956,GO:0035091,GO:0051285,GO:0070941	plasma membrane organization|eisosome|regulation of actin cytoskeleton organization|phosphatidylinositol binding|cell cortex of cell tip|eisosome assembly
CGGC5_12690	251.818	112.901	390.735	3.46087	1.79113	4.9542e-06	3.70496e-05	Up	3.21054	2.24882	9.42736	8.6517		hypothetical protein CGGC5_12690 [Colletotrichum fructicola Nara gc5]
CGGC5_8570	2971.41	1612.87	4329.95	2.68462	1.42472	4.94961e-06	3.70358e-05	Up	30.1155	33.7068	81.2392	103.507	At4g38730; T9A14_10	duf803 domain membrane protein [Colletotrichum fructicola Nara gc5]	GO:0005769,GO:0005886,GO:0015095,GO:0015693,GO:0016021	early endosome|plasma membrane|magnesium ion transmembrane transporter activity|magnesium ion transport|integral component of membrane
CGGC5_13996	26364.7	14529	38200.4	2.62925	1.39465	4.86875e-06	3.64711e-05	Up	378.329	421.009	1046.92	1087.2	ecm33; AFUA_4G06820	gpi-anchored cell wall organization protein ecm33 [Colletotrichum fructicola Nara gc5]	GO:0005886,GO:0009277,GO:0031225,GO:0031505,GO:0035690	plasma membrane|fungal-type cell wall|anchored component of membrane|fungal-type cell wall organization|cellular response to drug
CGGC5_635	326.816	109.289	544.344	4.9808	2.31638	4.79227e-06	3.5958e-05	Up	5.06076	2.93134	23.6502	15.6277		amidohydrolase [Colletotrichum fructicola Nara gc5]
CGGC5_6929	34.3455	4.62073	64.0703	13.8658	3.79346	4.70922e-06	3.53741e-05	Up	0.0568404	0.112882	2.27205	1.41792	HET-E1	het domain-containing protein [Colletotrichum fructicola Nara gc5]	GO:0005525	GTP binding
CGGC5_8006	1147.28	223.874	2070.69	9.24934	3.20935	4.61562e-06	3.47482e-05	Up	2.6849	4.58439	25.5662	43.5521		hypothetical protein CGGC5_8006 [Colletotrichum fructicola Nara gc5]
CGGC5_6232	2595.21	580.265	4610.16	7.94491	2.99003	4.59117e-06	3.46027e-05	Up	22.7223	20.6344	207.744	127.574		hypothetical protein CGGC5_6232 [Colletotrichum fructicola Nara gc5]
CGGC5_6277	2807.14	840.358	4773.93	5.68083	2.5061	4.58291e-06	3.45597e-05	Up	46.1594	36.6124	308.763	212.35	PIP; At2g14260; T1O16.15	alpha beta hydrolase fold protein [Colletotrichum fructicola Nara gc5]	GO:0004177,GO:0005829,GO:0009507	aminopeptidase activity|cytosol|chloroplast
CGGC5_4617	146.166	57.1249	235.208	4.11743	2.04174	4.53505e-06	3.42178e-05	Up	5.99473	6.71709	26.474	30.7808		hypothetical protein CGLO_16478 [Colletotrichum gloeosporioides Cg-14]
CGGC5_9302	17.1172	0	34.2344	Inf	Inf	4.53004e-06	3.41992e-05	Up	0	0	2.07395	1.73479	lovD	beta-lactamase [Colletotrichum fructicola Nara gc5]	GO:0016746,GO:0016787,GO:0017000,GO:0030639,GO:0050832	transferase activity, transferring acyl groups|hydrolase activity|antibiotic biosynthetic process|polyketide biosynthetic process|defense response to fungus
CGGC5_1429	101.324	33.9219	168.726	4.97397	2.3144	4.47513e-06	3.38035e-05	Up	2.21128	0.867074	8.81227	6.8992	xdhA; ACLA_065000	alcohol dehydrogenase, zinc-containing, putative [Colletotrichum fructicola Nara gc5]	GO:0008270,GO:0019569,GO:0042732,GO:0046526	zinc ion binding|L-arabinose catabolic process to xylulose 5-phosphate|D-xylose metabolic process|D-xylulose reductase activity	ko00640	Propanoate metabolism
CGGC5_1118	79.7031	23.9464	135.46	5.65679	2.49998	4.44741e-06	3.36129e-05	Up	0.399341	0.353645	2.19496	1.675		protein disulfide-isomerase [Colletotrichum fructicola Nara gc5]
CGGC5_1174	271.576	92.2209	450.93	4.88967	2.28974	4.44564e-06	3.36129e-05	Up	3.40962	2.75389	35.2846	24.2767		nad-dependent epimerase dehydratase [Colletotrichum fructicola Nara gc5]
CGGC5_12789	543.672	271.639	815.705	3.0029	1.58636	4.41698e-06	3.34203e-05	Up	4.00531	5.15557	15.9842	15.116	IMA1; SPCC737.03c	hypothetical protein CGGC5_12789 [Colletotrichum fructicola Nara gc5]	GO:0005635,GO:0005637,GO:0016021,GO:0031965,GO:0034506,GO:0034992,GO:0044732,GO:0071765	nuclear envelope|nuclear inner membrane|integral component of membrane|nuclear membrane|chromosome, centromeric core domain|microtubule organizing center attachment site|mitotic spindle pole body|nuclear inner membrane organization
CGGC5_13281	199.289	84.6412	313.937	3.70903	1.89104	4.37104e-06	3.30911e-05	Up	8.63118	5.64289	22.2195	29.6431	rha1	rhamnogalacturonan acetylesterase [Colletotrichum fructicola Nara gc5]	GO:0016787	hydrolase activity
CGGC5_1919	44.0459	7.90173	80.1901	10.1484	3.34318	4.35647e-06	3.29993e-05	Up	0.0957241	0.0221024	0.461564	0.697351		polyketide synthase [Colletotrichum fructicola Nara gc5]	GO:0008168,GO:0016491,GO:0016746,GO:0031177	methyltransferase activity|oxidoreductase activity|transferase activity, transferring acyl groups|phosphopantetheine binding
CGGC5_8963	29.8227	2.92588	56.7196	19.3855	4.27691	4.32886e-06	3.28086e-05	Up	0.252741	0	1.4873	2.37575		siderophore iron transporter mirb [Colletotrichum fructicola Nara gc5]	GO:0016021,GO:0055085	integral component of membrane|transmembrane transport
CGGC5_2565	203.218	86.6249	319.811	3.6919	1.88436	4.30323e-06	3.26326e-05	Up	6.27517	5.60784	17.2936	19.0589	vps25; SPBC4B4.06	escrt-ii complex component, partial [Colletotrichum fructicola Nara gc5]	GO:0000814,GO:0005198,GO:0005634,GO:0005829,GO:0042803,GO:0043328,GO:0045324	ESCRT II complex|structural molecule activity|nucleus|cytosol|protein homodimerization activity|protein transport to vacuole involved in ubiquitin-dependent protein catabolic process via the multivesicular body sorting pathway|late endosome to vacuole transport	ko04144	Endocytosis
CGGC5_3271	56.3188	12.8776	99.7599	7.74679	2.9536	4.29493e-06	3.2588e-05	Up	0.272569	0.0477834	1.37135	1.52119	HET-E1	het domain protein [Colletotrichum fructicola Nara gc5]	GO:0005525	GTP binding
CGGC5_5075	65.632	17.3088	113.955	6.58364	2.71889	4.27277e-06	3.24664e-05	Up	0.61082	1.34922	7.47559	4.29151		duf1680 domain protein [Colletotrichum fructicola Nara gc5]
CGGC5_9595	113.886	40.4694	187.303	4.62825	2.21047	4.27099e-06	3.24664e-05	Up	1.99258	2.79882	13.6389	11.7311	SPAC11D3.18c	major facilitator superfamily transporter [Colletotrichum fructicola Nara gc5]	GO:0005783,GO:0005886,GO:0016021,GO:0046943,GO:1905039	endoplasmic reticulum|plasma membrane|integral component of membrane|carboxylic acid transmembrane transporter activity|carboxylic acid transmembrane transport
CGGC5_1296	624.815	313.094	936.536	2.99122	1.58074	4.18179e-06	3.18188e-05	Up	45.5556	34.6255	123.126	77.0507		ethanolamine utilization protein [Colletotrichum fructicola Nara gc5]
CGGC5_5211	932.95	482.869	1383.03	2.8642	1.51813	4.17708e-06	3.18008e-05	Up	33.9999	33.786	127.27	79.5455	sft1; SPAC31A2.13c	snare complex subunit protein [Colletotrichum fructicola Nara gc5]	GO:0000139,GO:0005484,GO:0005737,GO:0005783,GO:0005794,GO:0006886,GO:0006891,GO:0016021	Golgi membrane|SNAP receptor activity|cytoplasm|endoplasmic reticulum|Golgi apparatus|intracellular protein transport|intra-Golgi vesicle-mediated transport|integral component of membrane	ko04130	SNARE interactions in vesicular transport
CGGC5_7543	239.135	74.879	403.39	5.38723	2.42954	4.16894e-06	3.17568e-05	Up	1.16652	0.922473	5.0253	7.74701	cefD2	caib baif family enzyme [Colletotrichum fructicola Nara gc5]	GO:0042318,GO:0045439	penicillin biosynthetic process|isopenicillin-N epimerase activity
CGGC5_1447	37.5193	5.59602	69.4426	12.4093	3.63335	4.11819e-06	3.13878e-05	Up	0.103256	0.179269	1.76166	1.40968	ausC {ECO:0000303|PubMed:22329759}; AN8381	flavin-binding monooxygenase-like family protein [Colletotrichum fructicola Nara gc5]	GO:0004497,GO:0016021,GO:0016114,GO:1900560,GO:1900563	monooxygenase activity|integral component of membrane|terpenoid biosynthetic process|austinol biosynthetic process|dehydroaustinol biosynthetic process
CGGC5_15175	182.597	74.704	290.49	3.88855	1.95923	3.90266e-06	2.98124e-05	Up	2.8771	1.40444	10.8206	9.44242		hypothetical protein CGGC5_15175 [Colletotrichum fructicola Nara gc5]
CGGC5_1942	222.493	96.3209	348.665	3.61983	1.85592	3.77255e-06	2.8851e-05	Up	1.84986	1.66933	6.15425	7.12714	SPBC19G7.04	sprt family metallopeptidase [Colletotrichum fructicola Nara gc5]	GO:0003677,GO:0005634,GO:0005737,GO:0005819,GO:0008233,GO:0036297	DNA binding|nucleus|cytoplasm|spindle|peptidase activity|interstrand cross-link repair
CGGC5_3743	992.981	513.476	1472.49	2.86768	1.51988	3.72997e-06	2.85415e-05	Up	12.1654	11.9549	36.6602	32.0155	thi1; Synonyms=ntf1; SPAC1486.10, SPAC6G10.01	hypothetical protein CGLO_08103 [Colletotrichum gloeosporioides Cg-14]	GO:0000978,GO:0001077,GO:0005634,GO:0006351,GO:0006357,GO:0008270,GO:0031047,GO:0045893,GO:0045944,GO:0090180	RNA polymerase II proximal promoter sequence-specific DNA binding|proximal promoter DNA-binding transcription activator activity, RNA polymerase II-specific|nucleus|transcription, DNA-templated|regulation of transcription by RNA polymerase II|zinc ion binding|gene silencing by RNA|positive regulation of transcription, DNA-templated|positive regulation of transcription by RNA polymerase II|positiv…
CGGC5_10565	366.27	172.123	560.417	3.2559	1.70306	3.70657e-06	2.83786e-05	Up	6.49732	4.71958	21.0903	18.0689	nic1; SPCC1884.02, SPCC757.01	high affinity nickel transport protein nic1 [Colletotrichum fructicola Nara gc5]	GO:0005783,GO:0005789,GO:0005887,GO:0044750,GO:0046872,GO:0098716	endoplasmic reticulum|endoplasmic reticulum membrane|integral component of plasma membrane|high-affinity nickel cation transmembrane transporter activity|metal ion binding|nickel cation import across plasma membrane
CGGC5_12297	1950.58	1032.84	2868.32	2.77712	1.47359	3.70224e-06	2.83615e-05	Up	33.1341	25.8286	102.666	77.7338	sed5; pi051, SPBC8D2.14c	ER-golgi snare complex subunit [Colletotrichum fructicola Nara gc5]	GO:0000139,GO:0000149,GO:0005484,GO:0005801,GO:0006886,GO:0006888,GO:0006906,GO:0012505,GO:0016021,GO:0016192,GO:0031201,GO:0048278	Golgi membrane|SNARE binding|SNAP receptor activity|cis-Golgi network|intracellular protein transport|ER to Golgi vesicle-mediated transport|vesicle fusion|endomembrane system|integral component of membrane|vesicle-mediated transport|SNARE complex|vesicle docking	ko04130	SNARE interactions in vesicular transport
CGGC5_2454	159.182	63.1092	255.254	4.04464	2.01601	3.69047e-06	2.82873e-05	Up	1.31551	1.67413	4.72335	5.45359		hypothetical protein CGGC5_2454 [Colletotrichum fructicola Nara gc5]
CGGC5_14505	842.872	430.909	1254.84	2.91207	1.54204	3.61925e-06	2.77729e-05	Up	20.5566	15.6383	64.8485	62.1607		hypothetical protein CGGC5_14505 [Colletotrichum fructicola Nara gc5]
CGGC5_7282	152.26	59.0331	245.487	4.15847	2.05605	3.61819e-06	2.77729e-05	Up	2.46978	1.44075	8.57708	8.29536	CFL1	ferric reductase transmembrane component 5 [Colletotrichum fructicola Nara gc5]	GO:0000293,GO:0006811,GO:0016021,GO:0055072	ferric-chelate reductase activity|ion transport|integral component of membrane|iron ion homeostasis
CGGC5_685	940.661	483.711	1397.61	2.88935	1.53074	3.47842e-06	2.67682e-05	Up	19.4825	21.4853	57.6194	64.1622		methyltransferase type 11 [Colletotrichum fructicola Nara gc5]
CGGC5_7194	513.141	252.678	773.604	3.06162	1.6143	3.46063e-06	2.66465e-05	Up	9.67987	12.209	35.3534	38.6033	mtr; NCU06619	amino acid permease [Colletotrichum fructicola Nara gc5]	GO:0003333,GO:0015171,GO:0016021	amino acid transmembrane transport|amino acid transmembrane transporter activity|integral component of membrane
CGGC5_12412	254.994	35.0722	474.915	13.5411	3.75927	3.44748e-06	2.65603e-05	Up	1.36635	1.48997	24.4948	14.2134	TR2	short-chain dehydrogenase reductase family [Colletotrichum fructicola Nara gc5]	GO:0009710,GO:0050358	tropane alkaloid biosynthetic process|tropinone reductase activity
CGGC5_5455	425.959	11.9685	839.95	70.1798	6.13298	3.44251e-06	2.65372e-05	Up	0.134736	0.105521	6.97465	14.6929	ZRA1 {ECO:0000303|PubMed:21833740}; FGRAMPH1_01T15627, FGSG_04580	ABC transporter cdr4 [Colletotrichum fructicola Nara gc5]	GO:0005524,GO:0005774,GO:0005886,GO:0016021,GO:0042626	ATP binding|vacuolar membrane|plasma membrane|integral component of membrane|ATPase activity, coupled to transmembrane movement of substances
CGGC5_1956	321.968	148.03	495.906	3.35004	1.74418	3.32154e-06	2.56339e-05	Up	5.43309	3.53084	31.1039	19.0112	ARB_02741	proline-rich antigen [Colletotrichum fructicola Nara gc5]	GO:0005576,GO:0005618,GO:0005886,GO:0031225	extracellular region|cell wall|plasma membrane|anchored component of membrane
CGGC5_8394	20.5561	0.520776	40.5913	77.9439	6.28436	3.24154e-06	2.50451e-05	Up	0	0	1.21113	1.24709		hypothetical protein CGGC5_8394 [Colletotrichum fructicola Nara gc5]
CGGC5_5516	397.809	188.698	606.92	3.21635	1.68543	3.20878e-06	2.48062e-05	Up	2.91734	2.96336	10.7538	9.05086	TOXG	u4 u6 small nuclear ribonucleoprotein prp4 [Colletotrichum fructicola Nara gc5]	GO:0006520,GO:0008784,GO:0009403,GO:0016829	cellular amino acid metabolic process|alanine racemase activity|toxin biosynthetic process|lyase activity	ko03040	Spliceosome
CGGC5_690	150.175	34.2864	266.063	7.76004	2.95606	3.20672e-06	2.48044e-05	Up	0.391567	0.487997	4.70829	4.14458		phenylacetone monooxygenase [Colletotrichum fructicola Nara gc5]	GO:0004499,GO:0050660,GO:0050661	N,N-dimethylaniline monooxygenase activity|flavin adenine dinucleotide binding|NADP binding
CGGC5_2667	224.394	42.8414	405.946	9.47555	3.24421	3.14414e-06	2.43482e-05	Up	0.54836	0.509335	23.1422	7.61486		hypothetical protein CGGC5_2667 [Colletotrichum fructicola Nara gc5]
CGGC5_1509	43.649	7.57973	79.7183	10.5173	3.39469	3.12383e-06	2.42048e-05	Up	0.225858	0.257	2.93762	2.28645	MNT3; YIL014W	glycosyl transferase [Colletotrichum fructicola Nara gc5]	GO:0000033,GO:0000139,GO:0005794,GO:0006493,GO:0016021	alpha-1,3-mannosyltransferase activity|Golgi membrane|Golgi apparatus|protein O-linked glycosylation|integral component of membrane
CGGC5_10429	795.996	404.131	1187.86	2.9393	1.55547	3.09775e-06	2.40164e-05	Up	13.5521	16.4476	48.0458	39.6942	GLO5; Synonyms=GOX3; At4g18360; F28J12.20	peroxisomal -2-hydroxy-acid oxidase [Colletotrichum fructicola Nara gc5]	GO:0005777,GO:0009854,GO:0010181,GO:0010204,GO:0042742,GO:0050665,GO:0052852,GO:0052853,GO:0052854	peroxisome|oxidative photosynthetic carbon pathway|FMN binding|defense response signaling pathway, resistance gene-independent|defense response to bacterium|hydrogen peroxide biosynthetic process|very-long-chain-(S)-2-hydroxy-acid oxidase activity|long-chain-(S)-2-hydroxy-long-chain-acid oxidase activity|medium-chain-(S)-2-hydroxy-acid oxidase activity	ko01200,ko00630,ko04146	Carbon metabolism|Glyoxylate and dicarboxylate metabolism|Peroxisome
CGGC5_1376	1067.53	551.744	1583.31	2.86966	1.52088	3.01507e-06	2.34023e-05	Up	18.497	22.4872	54.118	66.5683		tetracycline transporter [Colletotrichum fructicola Nara gc5]
CGGC5_15070	100.155	32.5915	167.719	5.14611	2.36348	3.00688e-06	2.33655e-05	Up	0.476086	0.351471	1.72004	2.60199	HET-E1	nacht and ankyrin domain protein [Colletotrichum fructicola Nara gc5]	GO:0005525	GTP binding
CGGC5_1271	103.288	33.9551	172.621	5.08381	2.34591	2.96185e-06	2.30288e-05	Up	2.11873	1.6523	12.4299	12.928		short-chain dehydrogenase [Colletotrichum fructicola Nara gc5]
CGGC5_12711	167.984	67.5167	268.451	3.97607	1.99134	2.9158e-06	2.26969e-05	Up	2.64244	5.50829	13.6976	18.0081		chitin synthase activator [Colletotrichum fructicola Nara gc5]
CGGC5_6231	856.193	434.952	1277.43	2.93695	1.55432	2.9048e-06	2.26374e-05	Up	28.9096	23.9484	93.0822	58.4699		hypothetical protein CGGC5_6231 [Colletotrichum fructicola Nara gc5]
CGGC5_6834	422.519	202.962	642.075	3.16352	1.66153	2.82452e-06	2.20371e-05	Up	2.33711	5.30746	15.9019	15.9923	CTS1; CIMG_02795	glycoside hydrolase family 18 protein [Colletotrichum fructicola Nara gc5]	GO:0000272,GO:0004568,GO:0006032,GO:0008061	polysaccharide catabolic process|chitinase activity|chitin catabolic process|chitin binding
CGGC5_1974	70.2829	18.3079	122.258	6.67786	2.73939	2.81206e-06	2.19526e-05	Up	0.792324	0.129667	3.42574	3.31541	Os04g0560400, LOC_Os04g47280; OSJNBa0084K11.7	calx-beta domain protein [Colletotrichum fructicola Nara gc5]	GO:0004560,GO:0005764,GO:0006004,GO:0016139,GO:0048046	alpha-L-fucosidase activity|lysosome|fucose metabolic process|glycoside catabolic process|apoplast
CGGC5_12405	327.959	150.246	505.671	3.36563	1.75088	2.79192e-06	2.18205e-05	Up	5.71205	5.26691	20.7321	17.7926		integral membrane protein [Colletotrichum fructicola Nara gc5]
CGGC5_3237	496.188	241.297	751.079	3.11268	1.63816	2.70277e-06	2.11935e-05	Up	2.81044	3.28322	9.03596	12.1309	UTP14; YML093W	small nucleolar ribonucleoprotein complex subunit putatrive [Colletotrichum fructicola Nara gc5]	GO:0000447,GO:0000472,GO:0000480,GO:0005524,GO:0005654,GO:0005730,GO:0031167,GO:0032040	endonucleolytic cleavage in ITS1 to separate SSU-rRNA from 5.8S rRNA and LSU-rRNA from tricistronic rRNA transcript (SSU-rRNA, 5.8S rRNA, LSU-rRNA)|endonucleolytic cleavage to generate mature 5'-end of SSU-rRNA from (SSU-rRNA, 5.8S rRNA, LSU-rRNA)|endonucleolytic cleavage in 5'-ETS of tricistronic rRNA transcript (SSU-rRNA, 5.8S rRNA, LSU-rRNA)|ATP binding|nucleoplasm|nucleolus|rRNA methylation|s…	ko03008	Ribosome biogenesis in eukaryotes
CGGC5_13604	1243.62	360.276	2126.97	5.90371	2.56162	2.687e-06	2.10981e-05	Up	6.9822	10.1539	39.8409	61.1443	CHS8; Synonyms=MCS1; UMAG_03204	chitin synthase [Colletotrichum fructicola Nara gc5]	GO:0003774,GO:0003779,GO:0004100,GO:0005524,GO:0005886,GO:0016021,GO:0016459,GO:0030428,GO:0030659,GO:0031505	motor activity|actin binding|chitin synthase activity|ATP binding|plasma membrane|integral component of membrane|myosin complex|cell septum|cytoplasmic vesicle membrane|fungal-type cell wall organization	ko00520	Amino sugar and nucleotide sugar metabolism
CGGC5_6564	172.485	53.4795	291.491	5.45052	2.44639	2.66519e-06	2.09448e-05	Up	2.48125	1.52744	12.5646	7.99941	MGG_08041	metalloprotease mep1 [Colletotrichum fructicola Nara gc5]	GO:0005576,GO:0008237,GO:0046872	extracellular region|metallopeptidase activity|metal ion binding
CGGC5_817	680.006	338.996	1021.02	3.01189	1.59067	2.65948e-06	2.09306e-05	Up	6.31108	7.46733	19.6247	22.6546		F-box domain protein [Colletotrichum fructicola Nara gc5]
CGGC5_11616	1846.79	867.318	2826.27	3.25863	1.70427	2.61555e-06	2.0633e-05	Up	38.0062	45.415	135.552	181.739		hypothetical protein CGGC5_11616 [Colletotrichum fructicola Nara gc5]
CGGC5_9277	546.372	192.073	900.67	4.6892	2.22934	2.57617e-06	2.0346e-05	Up	7.95656	8.29651	32.4883	46.5922	inda1	amino-acid permease inda1 [Colletotrichum fructicola Nara gc5]	GO:0006865,GO:0016021,GO:0022857	amino acid transport|integral component of membrane|transmembrane transporter activity
CGGC5_14991	783.977	393.365	1174.59	2.986	1.57821	2.52645e-06	1.9965e-05	Up	6.96217	6.03284	18.2489	21.2086		adventurous gliding protein z [Colletotrichum fructicola Nara gc5]
CGGC5_11240	27.4161	2.01684	52.8153	26.1871	4.71078	2.50701e-06	1.9823e-05	Up	0	0.0595298	0.244965	0.343962		gpi anchored dioxygenase [Colletotrichum fructicola Nara gc5]
CGGC5_4189	66.2466	16.5893	115.904	6.98668	2.80461	2.50082e-06	1.97856e-05	Up	0.237721	0.159116	1.30588	1.27776	HET-E1	WD domain-containing protein [Colletotrichum fructicola Nara gc5]	GO:0005525	GTP binding
CGGC5_9838	149.613	51.2639	247.962	4.83696	2.2741	2.45586e-06	1.94641e-05	Up	2.7374	1.55443	14.5588	10.849		integral membrane protein [Colletotrichum fructicola Nara gc5]
CGGC5_14234	181.744	73.4916	289.995	3.94597	1.98038	2.45179e-06	1.94546e-05	Up	2.021	2.27906	8.82482	7.67167	HACL; Synonyms=HPCL, OCD; At5g17380; T10B6.40	benzaldehyde lyase [Colletotrichum fructicola Nara gc5]	GO:0000287,GO:0001561,GO:0005777,GO:0005829,GO:0016830,GO:0016831,GO:0030976	magnesium ion binding|fatty acid alpha-oxidation|peroxisome|cytosol|carbon-carbon lyase activity|carboxy-lyase activity|thiamine pyrophosphate binding
CGGC5_8222	489.004	233.685	744.324	3.18516	1.67137	2.42474e-06	1.92626e-05	Up	13.9346	7.76021	40.3703	34.5668		riboflavin transporter mch5 [Colletotrichum fructicola Nara gc5]	GO:0005886,GO:0016021,GO:0055085	plasma membrane|integral component of membrane|transmembrane transport
CGGC5_10080	3264.73	580.147	5949.32	10.2548	3.35823	2.39147e-06	1.90094e-05	Up	39.3609	23.0766	415.351	250.03	AFUA_5G13800	transcriptional [Colletotrichum fructicola Nara gc5]	GO:0048037	cofactor binding
CGGC5_8524	187.81	59.1894	316.431	5.34607	2.41848	2.38232e-06	1.89479e-05	Up	2.15445	0.639146	6.43014	5.8583	P4H6 {ECO:0000303|Ref.4}; At3g28490; MFJ20.18	2og-fe oxygenase family protein [Colletotrichum fructicola Nara gc5]	GO:0004656,GO:0005506,GO:0005783,GO:0005789,GO:0016021,GO:0018401,GO:0031418	procollagen-proline 4-dioxygenase activity|iron ion binding|endoplasmic reticulum|endoplasmic reticulum membrane|integral component of membrane|peptidyl-proline hydroxylation to 4-hydroxy-L-proline|L-ascorbic acid binding
CGGC5_4725	151.46	57.4138	245.506	4.27608	2.09629	2.27166e-06	1.8121e-05	Up	2.29829	1.8032	8.5261	7.49115	MAL61; Synonyms=MAL6T	msf superfamily transporter [Colletotrichum fructicola Nara gc5]	GO:0000023,GO:0008643,GO:0016021,GO:0022857	maltose metabolic process|carbohydrate transport|integral component of membrane|transmembrane transporter activity
CGGC5_11090	256.132	111.745	400.518	3.5842	1.84165	2.26729e-06	1.80969e-05	Up	1.72987	1.89629	6.16905	6.07149		ankyrin repeat protein [Colletotrichum fructicola Nara gc5]
CGGC5_2604	1096.4	407.109	1785.7	4.3863	2.133	2.24843e-06	1.79569e-05	Up	5.45222	5.39167	20.2055	23.2474		hypothetical protein CGGC5_2604 [Colletotrichum fructicola Nara gc5]
CGGC5_1280	140.663	35.3186	246.008	6.96539	2.8002	2.21401e-06	1.77239e-05	Up	2.15666	1.38247	14.9329	10.9736		hypothetical protein CGGC5_1280 [Colletotrichum fructicola Nara gc5]
CGGC5_14238	233.019	49.8248	416.213	8.35353	3.06239	2.17502e-06	1.74427e-05	Up	0	0.833205	13.0922	9.4096		hypothetical protein CGGC5_14238 [Colletotrichum fructicola Nara gc5]
CGGC5_1725	854.166	323.278	1385.05	4.2844	2.09909	2.16187e-06	1.73682e-05	Up	13.1282	9.39472	59.4426	45.3173	tropG {ECO:0000303|PubMed:24863423}; Synonyms=tsR10 {ECO:0000303|PubMed:22508998}; TSTA_117860	short-chain dehydrogenase reductase family [Colletotrichum fructicola Nara gc5]	GO:0016491	oxidoreductase activity
CGGC5_8560	2180.06	1143.52	3216.61	2.81291	1.49206	2.06595e-06	1.66173e-05	Up	24.0658	36.0405	91.9012	103.504	NCU06207	c-5 sterol desaturase [Colletotrichum fructicola Nara gc5]	GO:0000248,GO:0005506,GO:0005789,GO:0016021,GO:0016126	C-5 sterol desaturase activity|iron ion binding|endoplasmic reticulum membrane|integral component of membrane|sterol biosynthetic process	ko00100	Steroid biosynthesis
CGGC5_3606	820.212	249.483	1390.94	5.57529	2.47905	2.0649e-06	1.66173e-05	Up	12.5687	5.93226	124.72	67.9493		hypothetical protein CGLO_17176 [Colletotrichum gloeosporioides Cg-14]
CGGC5_11704	649.919	322.273	977.566	3.03335	1.60091	2.05942e-06	1.65944e-05	Up	5.42151	13.8719	31.6869	26.2072		sterol desaturase family [Colletotrichum fructicola Nara gc5]
CGGC5_1788	714.192	353.966	1074.42	3.03537	1.60187	2.02312e-06	1.63117e-05	Up	11.2132	11.5184	36.0746	32.1234	PUT3; YKL015W	zn 2cys6 transcription factor [Colletotrichum fructicola Nara gc5]	GO:0000972,GO:0000978,GO:0001077,GO:0005634,GO:0006351,GO:0006560,GO:0008270,GO:0045944,GO:2001158	transcription-dependent tethering of RNA polymerase II gene DNA at nuclear periphery|RNA polymerase II proximal promoter sequence-specific DNA binding|proximal promoter DNA-binding transcription activator activity, RNA polymerase II-specific|nucleus|transcription, DNA-templated|proline metabolic process|zinc ion binding|positive regulation of transcription by RNA polymerase II|positive regulation…
CGGC5_11058	40.7165	6.11679	75.3162	12.313	3.62211	1.9375e-06	1.56587e-05	Up	0.12908	0.253599	2.09159	1.39678		FAD dependent oxidoreductase superfamily protein [Colletotrichum fructicola Nara gc5]
CGGC5_1778	242.912	103.404	382.42	3.69832	1.88687	1.91656e-06	1.54987e-05	Up	3.32919	2.92851	13.748	14.143	SPAC1039.03	alpha beta hydrolase fold protein [Colletotrichum fructicola Nara gc5]	GO:0005634,GO:0005829,GO:0016787	nucleus|cytosol|hydrolase activity
CGGC5_1449	87.4364	25.7313	149.142	5.79611	2.53508	1.86403e-06	1.50919e-05	Up	0.337355	0.133459	1.45356	2.05783		ABC multidrug transporter [Colletotrichum fructicola Nara gc5]	GO:0005524,GO:0005886,GO:0016020,GO:0016021,GO:0042626,GO:0055085	ATP binding|plasma membrane|membrane|integral component of membrane|ATPase activity, coupled to transmembrane movement of substances|transmembrane transport
CGGC5_11107	353.986	110.321	597.651	5.41739	2.4376	1.8459e-06	1.49541e-05	Up	6.02662	2.98039	27.8181	19.7027		hypothetical protein CGGC5_11107 [Colletotrichum fructicola Nara gc5]
CGGC5_7471	114.85	29.6656	200.035	6.74297	2.75339	1.77552e-06	1.44185e-05	Up	1.14586	1.02964	8.74213	7.00219		glycerate kinase [Colletotrichum fructicola Nara gc5]			ko00260,ko00630,ko00561	Glycine, serine and threonine metabolism|Glyoxylate and dicarboxylate metabolism|Glycerolipid metabolism
CGGC5_9541	3441.7	1416.73	5466.67	3.85866	1.9481	1.76842e-06	1.43694e-05	Up	13.8348	19.1117	62.7023	88.8743	SPAC3A12.06c	sodium calcium exchanger protein [Colletotrichum fructicola Nara gc5]	GO:0005783,GO:0005789,GO:0008324,GO:0016021,GO:0098655	endoplasmic reticulum|endoplasmic reticulum membrane|cation transmembrane transporter activity|integral component of membrane|cation transmembrane transport
CGGC5_8984	159.637	39.5179	279.755	7.0792	2.82359	1.75812e-06	1.42944e-05	Up	1.33025	1.50434	16.053	8.3179		hypothetical protein CGGC5_8984 [Colletotrichum fructicola Nara gc5]
CGGC5_13910	255.929	109.885	401.973	3.65813	1.87111	1.69577e-06	1.38123e-05	Up	2.47648	2.07137	7.56121	8.12783		hard surface induced protein [Colletotrichum fructicola Nara gc5]	GO:0016021,GO:0016747	integral component of membrane|transferase activity, transferring acyl groups other than amino-acyl groups
CGGC5_8454	73.539	19.4582	127.62	6.55867	2.7134	1.64621e-06	1.34329e-05	Up	0.202667	0.495762	1.72501	2.59932		heterokaryon incompatibility protein [Colletotrichum fructicola Nara gc5]
CGGC5_11602	498.748	147.476	850.02	5.76378	2.52702	1.61634e-06	1.31972e-05	Up	5.39551	4.22862	37.5418	25.5623	LAE1 {ECO:0000303|PubMed:22383877}; COCHEDRAFT_1197809	methyltransferase domain-containing protein [Colletotrichum fructicola Nara gc5]	GO:0005634,GO:0008168,GO:0009405,GO:0030435	nucleus|methyltransferase activity|pathogenesis|sporulation resulting in formation of a cellular spore
CGGC5_2992	387.844	59.1656	716.523	12.1105	3.59818	1.61406e-06	1.31866e-05	Up	3.15606	2.25349	69.9555	39.5552		stress response protein yvgo [Colletotrichum fructicola Nara gc5]
CGGC5_14057	348.523	157.702	539.345	3.42002	1.774	1.59508e-06	1.30473e-05	Up	1.61137	1.51347	4.83257	6.46128	SPAC11D3.07c	fungal specific transcription factor domain-containing protein [Colletotrichum fructicola Nara gc5]	GO:0000978,GO:0000982,GO:0005634,GO:0006351,GO:0006357,GO:0008270	RNA polymerase II proximal promoter sequence-specific DNA binding|transcription factor activity, RNA polymerase II proximal promoter sequence-specific DNA binding|nucleus|transcription, DNA-templated|regulation of transcription by RNA polymerase II|zinc ion binding
CGGC5_10773	312.213	122.644	501.782	4.09135	2.03258	1.55882e-06	1.27661e-05	Up	4.77757	2.47889	20.0149	14.9584	FUS7 {ECO:0000303|PubMed:23932525}; FFUJ_10052	aldehyde dehydrogenase, putative [Colletotrichum fructicola Nara gc5]	GO:0004029,GO:0043878	aldehyde dehydrogenase (NAD) activity|glyceraldehyde-3-phosphate dehydrogenase (NAD+) (non-phosphorylating) activity
CGGC5_14069	440.665	206.447	674.882	3.26903	1.70886	1.55574e-06	1.27486e-05	Up	6.48007	8.6417	29.7207	25.409	erg-3; Synonyms=erg3; B2G14.010, NCU08762	delta -sterol reductase [Colletotrichum fructicola Nara gc5]	GO:0006696,GO:0016126,GO:0030176,GO:0050613,GO:0050661	ergosterol biosynthetic process|sterol biosynthetic process|integral component of endoplasmic reticulum membrane|delta14-sterol reductase activity|NADP binding	ko00100	Steroid biosynthesis
CGGC5_5799	252.444	106.841	398.046	3.72559	1.89747	1.5534e-06	1.27372e-05	Up	4.61308	2.24724	11.0392	12.2458	At3g15720; MSJ11.12	glycoside hydrolase family protein [Colletotrichum fructicola Nara gc5]	GO:0004650,GO:0005576,GO:0005975,GO:0009505,GO:0031225,GO:0046658,GO:0071555	polygalacturonase activity|extracellular region|carbohydrate metabolic process|plant-type cell wall|anchored component of membrane|anchored component of plasma membrane|cell wall organization
CGGC5_12852	779.024	385.378	1172.67	3.04291	1.60545	1.52348e-06	1.2507e-05	Up	10.1002	11.5407	36.0577	35.6716		hypothetical protein CGGC5_12852 [Colletotrichum fructicola Nara gc5]
CGGC5_6052	2456	1272.01	3639.99	2.86161	1.51683	1.49976e-06	1.23422e-05	Up	38.0722	40.9502	134.023	108.938	psi1; Synonyms=psi; SPCC830.07c	dnaJ heat shock family protein [Colletotrichum fructicola Nara gc5]	GO:0002183,GO:0005634,GO:0005829,GO:0006413,GO:0030544,GO:0051082,GO:0051085,GO:0051087	cytoplasmic translational initiation|nucleus|cytosol|translational initiation|Hsp70 protein binding|unfolded protein binding|chaperone cofactor-dependent protein refolding|chaperone binding
CGGC5_5054	100.336	31.4599	169.212	5.37865	2.42724	1.4959e-06	1.2318e-05	Up	1.24685	1.23156	8.52495	7.27918		integral membrane protein [Colletotrichum fructicola Nara gc5]	GO:0016021	integral component of membrane
CGGC5_14576	623.132	301.518	944.745	3.13329	1.64768	1.48748e-06	1.22561e-05	Up	6.44227	7.05513	20.1732	23.8328	ARB_03699	polysaccharide deacetylase [Colletotrichum fructicola Nara gc5]	GO:0005576,GO:0005975,GO:0016810,GO:0046872	extracellular region|carbohydrate metabolic process|hydrolase activity, acting on carbon-nitrogen (but not peptide) bonds|metal ion binding
CGGC5_6522	165.407	63.308	267.505	4.22546	2.07911	1.48309e-06	1.22348e-05	Up	1.8681	2.38112	8.86672	9.239	MCPA; TRV_07931	zinc carboxypeptidase a [Colletotrichum fructicola Nara gc5]	GO:0004181,GO:0005576,GO:0008270,GO:0009405	metallocarboxypeptidase activity|extracellular region|zinc ion binding|pathogenesis
CGGC5_6459	283.567	123.084	444.05	3.60768	1.85107	1.46081e-06	1.20584e-05	Up	3.70736	2.99465	12.762	11.0597	MCYG_01475	secreted carboxypeptidase [Colletotrichum fructicola Nara gc5]	GO:0004181,GO:0005576,GO:0008270,GO:0009405	metallocarboxypeptidase activity|extracellular region|zinc ion binding|pathogenesis
CGGC5_13500	103.646	32.724	174.569	5.33457	2.41537	1.43197e-06	1.18275e-05	Up	0.149022	0.389016	2.46667	3.24674		ABC multidrug transporter [Colletotrichum fructicola Nara gc5]	GO:0005524,GO:0005886,GO:0016020,GO:0016021,GO:0042626,GO:0055085	ATP binding|plasma membrane|membrane|integral component of membrane|ATPase activity, coupled to transmembrane movement of substances|transmembrane transport
CGGC5_4890	1087	547.587	1626.4	2.97013	1.57053	1.41689e-06	1.17101e-05	Up	11.6719	14.2903	39.1383	41.6824	UPC2 {ECO:0000303|PubMed:15590814}; Synonyms=ECM22; CaO19.391, CaO19.8021	C6 zinc finger protein [Colletotrichum fructicola Nara gc5]	GO:0000982,GO:0003677,GO:0005634,GO:0008204,GO:0008270,GO:0009405,GO:0016125,GO:0035690,GO:0045892,GO:0045944	transcription factor activity, RNA polymerase II proximal promoter sequence-specific DNA binding|DNA binding|nucleus|ergosterol metabolic process|zinc ion binding|pathogenesis|sterol metabolic process|cellular response to drug|negative regulation of transcription, DNA-templated|positive regulation of transcription by RNA polymerase II
CGGC5_459	18.8298	0	37.6596	Inf	Inf	1.41129e-06	1.16781e-05	Up	0	0	2.39818	1.38233		integral membrane protein [Colletotrichum fructicola Nara gc5]
CGGC5_4460	43891.1	23252.9	64529.3	2.77511	1.47254	1.40765e-06	1.16551e-05	Up	881.366	1037.57	2185.3	2589.23		hypothetical protein CGGC5_4460 [Colletotrichum fructicola Nara gc5]
CGGC5_6883	723.434	352.366	1094.5	3.10615	1.63513	1.39629e-06	1.15681e-05	Up	26.9442	16.2161	75.6876	60.9985		hypothetical protein CGGC5_6883 [Colletotrichum fructicola Nara gc5]
CGGC5_1570	61.0481	13.5309	108.565	8.02352	3.00424	1.39527e-06	1.15668e-05	Up	0.191679	0.216968	2.80899	2.46169	het-6; B2A19.100, NCU03533	heterokaryon incompatibility protein [Colletotrichum fructicola Nara gc5]
CGGC5_8361	681.884	331.539	1032.23	3.11344	1.63851	1.39481e-06	1.15668e-05	Up	4.40871	4.58569	13.3736	17.8366		methyltransferase domain-containing protein [Colletotrichum fructicola Nara gc5]
CGGC5_10104	1830.48	937.667	2723.29	2.90432	1.5382	1.37435e-06	1.14074e-05	Up	20.3509	20.0378	59.5039	64.7419	SPBC15C4.02 {ECO:0000312|PomBase:SPBC15C4.02}	ubiquinone biosynthesis [Colletotrichum fructicola Nara gc5]	GO:0005739,GO:0005743,GO:0007005,GO:0016021,GO:0016301,GO:0055091	mitochondrion|mitochondrial inner membrane|mitochondrion organization|integral component of membrane|kinase activity|phospholipid homeostasis
CGGC5_484	1053.42	506.422	1600.41	3.16024	1.66004	1.37077e-06	1.13846e-05	Up	10.2265	9.07822	22.581	26.1884	IRT2; Os03g0667300, LOC_Os03g46454; OsJ_12018, OSJNBb0036M02.15	plasma membrane zinc ion, partial [Colletotrichum fructicola Nara gc5]	GO:0005385,GO:0005886,GO:0006826,GO:0016021,GO:0055072,GO:0071577	zinc ion transmembrane transporter activity|plasma membrane|iron ion transport|integral component of membrane|iron ion homeostasis|zinc ion transmembrane transport
CGGC5_1519	211.843	86.2698	337.415	3.91117	1.9676	1.35792e-06	1.12848e-05	Up	1.05255	1.21878	5.40966	5.84186		hydantoinase [Colletotrichum fructicola Nara gc5]
CGGC5_8634	223.723	91.9228	355.524	3.86764	1.95145	1.33131e-06	1.10773e-05	Up	4.01204	2.96797	12.4542	11.7379		alpha beta hydrolase fold protein [Colletotrichum fructicola Nara gc5]
CGGC5_9733	53.8501	10.87	96.8301	8.90797	3.1551	1.32223e-06	1.10111e-05	Up	0.0971842	0.620271	4.60695	3.10939		hypothetical protein CGGC5_9733 [Colletotrichum fructicola Nara gc5]
CGGC5_2599	61.3458	13.6303	109.061	8.00141	3.00025	1.28233e-06	1.06909e-05	Up	0.194301	0.348749	4.69193	3.15842		class V chitinase, putative [Colletotrichum fructicola Nara gc5]	GO:0000272,GO:0004568,GO:0006032,GO:0008061,GO:0090729	polysaccharide catabolic process|chitinase activity|chitin catabolic process|chitin binding|toxin activity
CGGC5_1045	394.185	180.02	608.351	3.37935	1.75675	1.27208e-06	1.06236e-05	Up	4.60933	5.12094	15.7853	15.0745		hypothetical protein CGGC5_1045 [Colletotrichum fructicola Nara gc5]
CGGC5_11562	3882.87	1618.89	6146.84	3.79694	1.92484	1.2705e-06	1.06171e-05	Up	33.1004	42.8325	127.726	172.154	AN10929	rhomboid family protein [Colletotrichum gloeosporioides Cg-14]	GO:0004252,GO:0016021	serine-type endopeptidase activity|integral component of membrane
CGGC5_7642	65.005	15.0932	114.917	7.61381	2.92862	1.26084e-06	1.05428e-05	Up	0.646568	0.42205	3.6018	4.28314	HET-E1	ankyrin repeat-containing protein [Colletotrichum fructicola Nara gc5]	GO:0005525	GTP binding
CGGC5_5584	268.657	114.828	422.487	3.67932	1.87944	1.25331e-06	1.04864e-05	Up	1.95728	1.72937	5.61357	7.08166		phosphorylase superfamily protein [Colletotrichum fructicola Nara gc5]
CGGC5_5025	1088.44	543.166	1633.7	3.00775	1.58868	1.23743e-06	1.03728e-05	Up	22.9364	20.9266	54.7713	69.0076	inv1; SPCC191.11	glycoside hydrolase family 32 protein [Colletotrichum fructicola Nara gc5]	GO:0000324,GO:0004564,GO:0004575,GO:0005576,GO:0005737,GO:0005987	fungal-type vacuole|beta-fructofuranosidase activity|sucrose alpha-glucosidase activity|extracellular region|cytoplasm|sucrose catabolic process	ko00500,ko00052	Starch and sucrose metabolism|Galactose metabolism
CGGC5_3341	282.967	122.914	443.021	3.60433	1.84973	1.23536e-06	1.03618e-05	Up	2.3062	3.33616	9.1083	11.0773	PHT1-6; Synonyms=PHT6; At5g43340; MWF20.3	major facilitator superfamily transporter [Colletotrichum fructicola Nara gc5]	GO:0005315,GO:0006817,GO:0015293,GO:0016021	inorganic phosphate transmembrane transporter activity|phosphate ion transport|symporter activity|integral component of membrane
CGGC5_6763	1550.94	563.168	2538.71	4.50791	2.17246	1.20052e-06	1.00884e-05	Up	7.43779	8.31607	33.7701	47.5368	UMAG_11084	chloride channel protein 3 [Colletotrichum fructicola Nara gc5]	GO:0000324,GO:0005247,GO:0005768,GO:0005769,GO:0005783,GO:0005794,GO:0005886,GO:0005887,GO:0006878,GO:0006879,GO:0015299,GO:0031404,GO:0034707	fungal-type vacuole|voltage-gated chloride channel activity|endosome|early endosome|endoplasmic reticulum|Golgi apparatus|plasma membrane|integral component of plasma membrane|cellular copper ion homeostasis|cellular iron ion homeostasis|solute:proton antiporter activity|chloride ion binding|chloride channel complex
CGGC5_3770	19.0687	0	38.1375	Inf	Inf	1.19899e-06	1.00818e-05	Up	0	0	0.971264	2.48611	MCH2; YKL221W	major facilitator superfamily transporter [Colletotrichum fructicola Nara gc5]	GO:0005215,GO:0006810,GO:0015293,GO:0015718,GO:0016020,GO:0016021	transporter activity|transport|symporter activity|monocarboxylic acid transport|membrane|integral component of membrane
CGGC5_10456	123.469	23.4256	223.513	9.54139	3.2542	1.19299e-06	1.00501e-05	Up	1.05526	1.41972	16.2741	9.2176		endonuclease exonuclease phosphatase family protein [Colletotrichum fructicola Nara gc5]
CGGC5_4273	1021.6	235.057	1808.15	7.69241	2.94344	1.16917e-06	9.85555e-06	Up	4.24018	5.16075	29.4444	45.7017	amyB	alpha-amylase [Colletotrichum fructicola Nara gc5]	GO:0004556,GO:0005509,GO:0016052,GO:0103025	alpha-amylase activity|calcium ion binding|carbohydrate catabolic process|alpha-amylase activity (releasing maltohexaose)	ko00500	Starch and sucrose metabolism
CGGC5_11694	237.725	98.3947	377.055	3.83206	1.93812	1.16588e-06	9.83401e-06	Up	3.48687	3.63667	11.6606	12.2693		arabinogalactan endo-beta-galactosidase [Colletotrichum fructicola Nara gc5]	GO:0004553,GO:0015926,GO:0016998,GO:0030247,GO:0031218	hydrolase activity, hydrolyzing O-glycosyl compounds|glucosidase activity|cell wall macromolecule catabolic process|polysaccharide binding|arabinogalactan endo-1,4-beta-galactosidase activity
CGGC5_464	328.904	144.806	513.002	3.54269	1.82484	1.15814e-06	9.77478e-06	Up	5.0577	3.71982	16.3688	13.4543		cytochrome p450 [Colletotrichum fructicola Nara gc5]	GO:0004497,GO:0005506,GO:0016705,GO:0020037	monooxygenase activity|iron ion binding|oxidoreductase activity, acting on paired donors, with incorporation or reduction of molecular oxygen|heme binding
CGGC5_11069	65.3563	15.292	115.421	7.54779	2.91605	1.15619e-06	9.76439e-06	Up	0.0688719	0.811395	5.85733	3.92814		integral membrane [Colletotrichum fructicola Nara gc5]
CGGC5_8226	30.8402	2.50449	59.1759	23.6279	4.56242	1.09079e-06	9.2236e-06	Up	0.0597763	0.0395976	1.27172	1.07041	het-6; B2A19.100, NCU03533	ankyrin repeat and sam domain containing protein 6 [Colletotrichum fructicola Nara gc5]
CGGC5_12643	44.8479	5.10837	84.5874	16.5586	4.04951	1.07135e-06	9.06493e-06	Up	0.077533	0.153911	1.34608	2.5021		hypothetical protein CGGC5_12643 [Colletotrichum fructicola Nara gc5]
CGGC5_3378	1548.49	780.855	2316.13	2.96614	1.56859	1.06135e-06	8.99156e-06	Up	34.1783	28.7752	90.221	69.7759	SPCC737.06c	glutamate-cysteine ligase modifier subunit [Colletotrichum fructicola Nara gc5]	GO:0005829,GO:0006750,GO:0017109,GO:0030234,GO:0035226,GO:0035229,GO:1990609,GO:1990748	cytosol|glutathione biosynthetic process|glutamate-cysteine ligase complex|enzyme regulator activity|glutamate-cysteine ligase catalytic subunit binding|positive regulation of glutamate-cysteine ligase activity|glutamate-cysteine ligase regulator activity|cellular detoxification	ko00480,ko00270	Glutathione metabolism|Cysteine and methionine metabolism
CGGC5_13347	55.7372	11.2252	100.249	8.93076	3.15878	1.05253e-06	8.92241e-06	Up	0.109205	0.217691	1.33714	1.21846		ankyrin repeat protein [Colletotrichum fructicola Nara gc5]
CGGC5_12738	111.55	35.8156	187.284	5.22912	2.38657	1.05054e-06	8.9111e-06	Up	1.28487	1.09516	5.77458	7.24848	SPAC11D3.07c	C6 transcription factor [Colletotrichum fructicola Nara gc5]	GO:0000978,GO:0000982,GO:0005634,GO:0006351,GO:0006357,GO:0008270	RNA polymerase II proximal promoter sequence-specific DNA binding|transcription factor activity, RNA polymerase II proximal promoter sequence-specific DNA binding|nucleus|transcription, DNA-templated|regulation of transcription by RNA polymerase II|zinc ion binding
CGGC5_8760	527.044	247.187	806.901	3.26434	1.70679	1.04508e-06	8.87036e-06	Up	6.88191	6.5783	24.0175	21.4731	LAP1; CHGG_04258	peptidase family m28 [Colletotrichum fructicola Nara gc5]	GO:0004177,GO:0005576,GO:0046872	aminopeptidase activity|extracellular region|metal ion binding
CGGC5_8023	19.3197	0	38.6395	Inf	Inf	1.01423e-06	8.61396e-06	Up	0	0	2.27575	0.77509		hypothetical protein CGGC5_8023 [Colletotrichum fructicola Nara gc5]
CGGC5_1867	352.6	156.992	548.208	3.49195	1.80403	1.00899e-06	8.57482e-06	Up	6.13802	6.27302	22.3456	20.4923		hypothetical protein CGGC5_1867 [Colletotrichum fructicola Nara gc5]
CGGC5_6042	1118.3	554.879	1681.73	3.03081	1.5997	1.00697e-06	8.56303e-06	Up	18.9883	15.9595	53.904	56.1668		lpxtg-domain-containing protein [Colletotrichum fructicola Nara gc5]
CGGC5_8005	8012.66	3301.22	12724.1	3.85436	1.94649	9.97184e-07	8.48517e-06	Up	158.224	119.003	625.524	430.246	SPAC328.09	mitochondrial 2-oxodicarboxylate carrier [Colletotrichum fructicola Nara gc5]	GO:0005313,GO:0005743,GO:0015139,GO:0015183,GO:0015810,GO:0015813,GO:0016021,GO:0043490,GO:1990550,GO:1990551	L-glutamate transmembrane transporter activity|mitochondrial inner membrane|alpha-ketoglutarate transmembrane transporter activity|L-aspartate transmembrane transporter activity|aspartate transmembrane transport|L-glutamate transmembrane transport|integral component of membrane|malate-aspartate shuttle|mitochondrial alpha-ketoglutarate transmembrane transport|mitochondrial 2-oxoadipate transmembr…
CGGC5_12252	34.5033	3.47978	65.5268	18.8307	4.23502	9.93053e-07	8.45533e-06	Up	0.152351	0.0600873	1.3475	1.72008		cytochrome p450 [Colletotrichum fructicola Nara gc5]	GO:0004497,GO:0005506,GO:0016021,GO:0016705,GO:0020037	monooxygenase activity|iron ion binding|integral component of membrane|oxidoreductase activity, acting on paired donors, with incorporation or reduction of molecular oxygen|heme binding
CGGC5_8155	85.7275	23.7808	147.674	6.20982	2.63455	9.55024e-07	8.14693e-06	Up	0.389745	0.380533	2.40341	3.00548		hypothetical protein CGGC5_8155 [Colletotrichum fructicola Nara gc5]
CGGC5_12659	432.231	196.922	667.54	3.38987	1.76123	9.48797e-07	8.09891e-06	Up	6.75596	5.07458	19.1841	16.6479	faeB-2; AFLA_001440	feruloyl esterase b [Colletotrichum fructicola Nara gc5]	GO:0005576,GO:0030600,GO:0045493,GO:0046872	extracellular region|feruloyl esterase activity|xylan catabolic process|metal ion binding
CGGC5_6223	1202.84	599.154	1806.53	3.01513	1.59222	9.45155e-07	8.08314e-06	Up	17.691	18.5776	63.8546	54.873	SMF1; Synonyms=ESP1; YOL122C	transporter protein smf2 [Colletotrichum fructicola Nara gc5]	GO:0005384,GO:0005886,GO:0006825,GO:0006826,GO:0006828,GO:0006876,GO:0006878,GO:0015086,GO:0015295,GO:0015691,GO:0016021,GO:0022890,GO:0030026,GO:0046872	manganese ion transmembrane transporter activity|plasma membrane|copper ion transport|iron ion transport|manganese ion transport|cellular cadmium ion homeostasis|cellular copper ion homeostasis|cadmium ion transmembrane transporter activity|solute:proton symporter activity|cadmium ion transport|integral component of membrane|inorganic cation transmembrane transporter activity|cellular manganese i…
CGGC5_1426	49.4617	8.45563	90.4677	10.6991	3.41942	9.2198e-07	7.89993e-06	Up	0.170055	0.169118	2.88787	2.82742		cytochrome p450 monooxygenase [Colletotrichum fructicola Nara gc5]	GO:0004497,GO:0005506,GO:0016705,GO:0020037	monooxygenase activity|iron ion binding|oxidoreductase activity, acting on paired donors, with incorporation or reduction of molecular oxygen|heme binding
CGGC5_11089	227.536	92.1878	362.885	3.93637	1.97686	8.69805e-07	7.46707e-06	Up	4.72814	3.93296	17.9252	13.577		aldehyde reductase ii [Colletotrichum fructicola Nara gc5]	GO:0008106,GO:0050662	alcohol dehydrogenase (NADP+) activity|coenzyme binding
CGGC5_12517	19.559	0	39.1179	Inf	Inf	8.62131e-07	7.4106e-06	Up	0	0	1.27112	1.33155	SPAC11D3.18c	major facilitator superfamily transporter [Colletotrichum fructicola Nara gc5]	GO:0005783,GO:0005886,GO:0016021,GO:0046943,GO:1905039	endoplasmic reticulum|plasma membrane|integral component of membrane|carboxylic acid transmembrane transporter activity|carboxylic acid transmembrane transport
CGGC5_5208	122.026	39.6412	204.411	5.15654	2.3664	8.36639e-07	7.20522e-06	Up	2.77672	0.649942	8.83677	9.0871		hypothetical protein CGGC5_5208 [Colletotrichum fructicola Nara gc5]
CGGC5_6465	403.99	181.076	626.904	3.4621	1.79165	8.16816e-07	7.04348e-06	Up	6.7417	5.8919	20.0112	20.7058	IBR3 {ECO:0000303|PubMed:17277896}; At3g06810/At3g06800 {ECO:0000312|Araport:AT3G06810}; F3E22.5/F3E22.6 {ECO:0000312|EMBL:AAF63817.1, ECO:0000312|EMBL:AAF63818.1}	phosphotransferase enzyme family domain protein [Colletotrichum fructicola Nara gc5]	GO:0005777,GO:0006631,GO:0016627,GO:0048767,GO:0050660	peroxisome|fatty acid metabolic process|oxidoreductase activity, acting on the CH-CH group of donors|root hair elongation|flavin adenine dinucleotide binding
CGGC5_9441	12887.3	6585.37	19189.3	2.91393	1.54297	8.04005e-07	6.93743e-06	Up	532.793	529.868	1933.31	1439.55	MBF1; Synonyms=GSR6	multiprotein-bridging factor 1 [Colletotrichum fructicola Nara gc5]	GO:0043565	sequence-specific DNA binding
CGGC5_909	44.2633	6.37253	82.154	12.8919	3.68839	7.84361e-07	6.77658e-06	Up	0.721473	0	4.07187	3.60505	sirO {ECO:0000303|PubMed:15387811}	aldehyde reductase [Colletotrichum fructicola Nara gc5]	GO:0009405,GO:0016491	pathogenesis|oxidoreductase activity	ko00980	Metabolism of xenobiotics by cytochrome P450
CGGC5_12119	2724.62	1225.67	4223.57	3.44593	1.78489	7.51767e-07	6.51162e-06	Up	62.4958	43.3797	211.561	152.584	SPAC26F1.07	NADPH-dependent d-xylose reductase [Colletotrichum fructicola Nara gc5]	GO:0004032,GO:0005634,GO:0005829,GO:0008106,GO:0016491,GO:0019568,GO:0042843,GO:0047935	alditol:NADP+ 1-oxidoreductase activity|nucleus|cytosol|alcohol dehydrogenase (NADP+) activity|oxidoreductase activity|arabinose catabolic process|D-xylose catabolic process|glucose 1-dehydrogenase (NADP+) activity
CGGC5_2589	848.622	411.705	1285.54	3.12247	1.64269	7.35797e-07	6.37738e-06	Up	10.192	13.6419	33.1514	41.5325	gel2; AFUB_077400	beta-glucanosyltransferase [Colletotrichum fructicola Nara gc5]	GO:0005886,GO:0016740,GO:0031225	plasma membrane|transferase activity|anchored component of membrane
CGGC5_14842	5596.09	2874.62	8317.56	2.89345	1.53279	7.34272e-07	6.36825e-06	Up	76.7155	91.0576	250.904	268.198	DPL1; Synonyms=BST1; YDR294C; D9819.5	sphingosine-1-phosphate lyase [Colletotrichum fructicola Nara gc5]	GO:0001667,GO:0005783,GO:0006665,GO:0008117,GO:0009267,GO:0016831,GO:0019722,GO:0019752,GO:0030149,GO:0030170,GO:0032541,GO:0042802,GO:0097038	ameboidal-type cell migration|endoplasmic reticulum|sphingolipid metabolic process|sphinganine-1-phosphate aldolase activity|cellular response to starvation|carboxy-lyase activity|calcium-mediated signaling|carboxylic acid metabolic process|sphingolipid catabolic process|pyridoxal phosphate binding|cortical endoplasmic reticulum|identical protein binding|perinuclear endoplasmic reticulum	ko04071,ko00600	Sphingolipid signaling pathway|Sphingolipid metabolism
CGGC5_1400	115.585	37.0228	194.146	5.24397	2.39066	7.26671e-07	6.30637e-06	Up	1.00475	1.15255	9.52639	7.41797		conserved secreted protein [Colletotrichum fructicola Nara gc5]
CGGC5_7853	1025.66	500.755	1550.56	3.09645	1.63062	7.19708e-07	6.24995e-06	Up	8.98208	8.40469	26.5697	33.0728		hypothetical protein CGGC5_7853 [Colletotrichum fructicola Nara gc5]
CGGC5_13276	70.6371	17.0531	124.221	7.28438	2.86481	7.16119e-07	6.22507e-06	Up	0.1191	2.11997	10.012	9.9759	stcC; AN7823	hypothetical protein CGGC5_13276 [Colletotrichum fructicola Nara gc5]	GO:0004601,GO:0045461,GO:0046872	peroxidase activity|sterigmatocystin biosynthetic process|metal ion binding
CGGC5_1243	46.1245	7.15835	85.0906	11.8869	3.5713	6.83319e-07	5.95306e-06	Up	0.0642581	0.317539	2.40276	2.18745		C6 transcription factor [Colletotrichum fructicola Nara gc5]
CGGC5_6352	60.5212	9.53032	111.512	11.7008	3.54853	6.69414e-07	5.83945e-06	Up	0.399857	0.395652	4.81394	3.02623		polysaccharide deacetylase family protein [Colletotrichum fructicola Nara gc5]
CGGC5_525	49.0084	8.03425	89.9826	11.1999	3.48541	6.56585e-07	5.73494e-06	Up	0.15997	0.0708198	1.71718	1.31173		TPR domain-containing protein [Colletotrichum fructicola Nara gc5]
CGGC5_15272	44.8499	6.57131	83.1285	12.6502	3.66109	6.31291e-07	5.5283e-06	Up	0.069113	0.236516	1.88138	1.4869		cytochrome p450 monooxygenase [Colletotrichum fructicola Nara gc5]	GO:0004497,GO:0005506,GO:0016021,GO:0016705,GO:0020037	monooxygenase activity|iron ion binding|integral component of membrane|oxidoreductase activity, acting on paired donors, with incorporation or reduction of molecular oxygen|heme binding
CGGC5_9371	20.0519	0	40.1038	Inf	Inf	6.20103e-07	5.43412e-06	Up	0	0	0	0		hypothetical protein CGGC5_9371 [Colletotrichum fructicola Nara gc5]
CGGC5_3547	1470.77	244.014	2697.53	11.0548	3.4666	6.18425e-07	5.42617e-06	Up	8.39425	10.8199	80.5392	129.918		hypothetical protein CGGC5_3547 [Colletotrichum fructicola Nara gc5]
CGGC5_10079	317.092	135.848	498.335	3.66833	1.87512	6.15593e-07	5.40483e-06	Up	7.47151	5.28402	26.3088	21.7342		l-asparaginase ii [Colletotrichum fructicola Nara gc5]
CGGC5_13372	554.472	255.534	853.41	3.33972	1.73973	6.09354e-07	5.35352e-06	Up	0	2.25256	3.87955	10.166		hypothetical protein CGGC5_13372 [Colletotrichum fructicola Nara gc5]
CGGC5_2859	9145.77	2076.95	16214.6	7.80693	2.96476	5.97327e-07	5.26154e-06	Up	106.84	102.96	1031.06	679.304	YLR326W	ph domain-containing protein [Colletotrichum fructicola Nara gc5]	GO:0016021	integral component of membrane
CGGC5_2173	1582.14	785.674	2378.61	3.02747	1.59811	5.93839e-07	5.23422e-06	Up	26.0789	31.2016	94.1656	90.5257		hypothetical protein CGGC5_2173 [Colletotrichum fructicola Nara gc5]
CGGC5_166	498.657	228.078	769.235	3.37268	1.75389	5.86853e-07	5.17602e-06	Up	5.91022	5.88149	22.2454	20.7763	ARB_05253	extracellular cell wall glucanase crf1 [Colletotrichum fructicola Nara gc5]	GO:0000131,GO:0004553,GO:0005576,GO:0006037,GO:0009277,GO:0009405,GO:0016757,GO:0031225,GO:0031505	incipient cellular bud site|hydrolase activity, hydrolyzing O-glycosyl compounds|extracellular region|cell wall chitin metabolic process|fungal-type cell wall|pathogenesis|transferase activity, transferring glycosyl groups|anchored component of membrane|fungal-type cell wall organization
CGGC5_9122	173.054	38.964	307.143	7.88274	2.9787	5.75846e-07	5.08225e-06	Up	0.662602	1.12776	9.03591	7.71101		hypothetical protein CGGC5_9122 [Colletotrichum fructicola Nara gc5]
CGGC5_13849	416.582	185.715	647.45	3.48625	1.80167	5.71643e-07	5.04846e-06	Up	4.27716	5.03493	17.9427	19.3953		glycoside hydrolase [Colletotrichum fructicola Nara gc5]			ko00520,ko00604,ko00511,ko00603,ko00531,ko04142	Amino sugar and nucleotide sugar metabolism|Glycosphingolipid biosynthesis - ganglio series|Other glycan degradation|Glycosphingolipid biosynthesis - globo series|Glycosaminoglycan degradation|Lysosome
CGGC5_2489	1900.46	258.037	3542.89	13.7302	3.77928	5.63042e-07	4.97575e-06	Up	2.70604	4.17862	40.7169	62.79	CSLC5; At4g31590; F28M20.220	glycosyl transferase [Colletotrichum fructicola Nara gc5]	GO:0000139,GO:0005634,GO:0016021,GO:0016757,GO:0071555	Golgi membrane|nucleus|integral component of membrane|transferase activity, transferring glycosyl groups|cell wall organization
CGGC5_10043	164.651	59.3644	269.937	4.54712	2.18495	5.50124e-07	4.86476e-06	Up	1.15872	0.946231	5.16395	4.92213	GAL4; YPL248C	C6 transcription factor [Colletotrichum fructicola Nara gc5]	GO:0000435,GO:0000978,GO:0000981,GO:0001077,GO:0001085,GO:0005634,GO:0006012,GO:0006351,GO:0008270,GO:0042802	positive regulation of transcription from RNA polymerase II promoter by galactose|RNA polymerase II proximal promoter sequence-specific DNA binding|DNA-binding transcription factor activity, RNA polymerase II-specific|proximal promoter DNA-binding transcription activator activity, RNA polymerase II-specific|RNA polymerase II transcription factor binding|nucleus|galactose metabolic process|transcr…
CGGC5_7926	890.932	155.648	1626.22	10.448	3.38516	5.43531e-07	4.8096e-06	Up	9.90738	4.51393	92.7384	60.4232		hypothetical protein CGGC5_7926 [Colletotrichum fructicola Nara gc5]
CGGC5_13138	85.8192	22.9711	148.667	6.47193	2.69419	5.31233e-07	4.70695e-06	Up	0.934814	1.49872	11.2185	8.71841		hypothetical protein CGGC5_13138 [Colletotrichum fructicola Nara gc5]
CGGC5_13631	20.2966	0	40.5931	Inf	Inf	5.26537e-07	4.66839e-06	Up	0	0	1.0852	0.812721		unsaturated glucuronyl hydrolase [Colletotrichum fructicola Nara gc5]
CGGC5_6441	454.624	203.559	705.689	3.46675	1.79358	5.14683e-07	4.5663e-06	Up	4.81321	3.77444	16.5533	13.9736	GDCST	FAD dependent oxidoreductase [Colletotrichum fructicola Nara gc5]	GO:0004047,GO:0005739,GO:0006546,GO:0008483	aminomethyltransferase activity|mitochondrion|glycine catabolic process|transaminase activity
CGGC5_7100	1924.22	950.196	2898.25	3.05016	1.60888	5.00491e-07	4.44913e-06	Up	16.1293	11.139	40.6074	49.5169	SKT5; Synonyms=CAL2, CHS4, CSD4; YBL061C; YBL0506, YBL0519	chitin synthase activator [Colletotrichum fructicola Nara gc5]	GO:0000131,GO:0005886,GO:0005935,GO:0008047,GO:0034221	incipient cellular bud site|plasma membrane|cellular bud neck|enzyme activator activity|fungal-type cell wall chitin biosynthetic process
CGGC5_11353	512.513	233.244	791.782	3.39466	1.76327	4.91568e-07	4.37269e-06	Up	3.79044	4.54681	19.2451	11.9162	SPAC15E1.05c	ethanolamine-phosphate cytidylyltransferase [Colletotrichum fructicola Nara gc5]	GO:0004306,GO:0005634,GO:0005829,GO:0006646	ethanolamine-phosphate cytidylyltransferase activity|nucleus|cytosol|phosphatidylethanolamine biosynthetic process	ko00564,ko00440	Glycerophospholipid metabolism|Phosphonate and phosphinate metabolism
CGGC5_13045	40.9071	5.04211	76.7721	15.2262	3.92848	4.90379e-07	4.36499e-06	Up	0.353508	0.334981	3.93841	4.46572	MCPB; Synonyms=CARB2	carboxypeptidase 2, partial [Colletotrichum fructicola Nara gc5]	GO:0004181,GO:0005576,GO:0008270,GO:0009405	metallocarboxypeptidase activity|extracellular region|zinc ion binding|pathogenesis
CGGC5_9459	879.155	420.904	1337.4	3.17745	1.66787	4.85449e-07	4.32395e-06	Up	7.63328	11.3208	30.5244	33.3637		hypothetical protein CGGC5_9459 [Colletotrichum fructicola Nara gc5]
CGGC5_4493	26.1803	1.00842	51.3522	50.9233	5.67025	4.78682e-07	4.2693e-06	Up	0	0.0853497	4.00438	2.5499		hypothetical protein CGGC5_4493 [Colletotrichum fructicola Nara gc5]
CGGC5_12056	72.9803	7.5466	138.414	18.3412	4.19702	4.78518e-07	4.2693e-06	Up	0.20797	0.298296	6.74504	4.4765		nuclear pore protein-like protein [Colletotrichum fructicola Nara gc5]
CGGC5_33	1586.15	784.532	2387.76	3.04355	1.60575	4.77084e-07	4.26067e-06	Up	19.2162	30.2535	76.5798	88.7594	AGP2; YBR132C; YBR1007	general amino acid permease [Colletotrichum fructicola Nara gc5]	GO:0000329,GO:0005789,GO:0005887,GO:0006865,GO:0022857,GO:1902047,GO:1902269,GO:1902274	fungal-type vacuole membrane|endoplasmic reticulum membrane|integral component of plasma membrane|amino acid transport|transmembrane transporter activity|polyamine transmembrane transport|positive regulation of polyamine transmembrane transport|positive regulation of (R)-carnitine transmembrane transport
CGGC5_14007	121.112	29.9638	212.26	7.08389	2.82454	4.75152e-07	4.24622e-06	Up	1.942	1.85981	18.2344	9.38725		hypothetical protein CGGC5_14007 [Colletotrichum fructicola Nara gc5]
CGGC5_6421	5009.48	2484.76	7534.19	3.03216	1.60035	4.70941e-07	4.21695e-06	Up	38.9097	50.2937	120.795	159.07	bglA; Synonyms=bgl1	beta-glucosidase 1 precursor [Colletotrichum fructicola Nara gc5]	GO:0005576,GO:0008422,GO:0030245,GO:0102483	extracellular region|beta-glucosidase activity|cellulose catabolic process|scopolin beta-glucosidase activity	ko00940,ko00460,ko00500	Phenylpropanoid biosynthesis|Cyanoamino acid metabolism|Starch and sucrose metabolism
CGGC5_2225	752.464	356.275	1148.65	3.22406	1.68888	4.70845e-07	4.21695e-06	Up	7.85571	11.6917	27.7506	32.2842	spo7; SPBC902.03	spo7-like protein [Colletotrichum fructicola Nara gc5]	GO:0005783,GO:0005789,GO:0006998,GO:0016021,GO:0019888,GO:0030437,GO:0031965,GO:0071071,GO:0071595	endoplasmic reticulum|endoplasmic reticulum membrane|nuclear envelope organization|integral component of membrane|protein phosphatase regulator activity|ascospore formation|nuclear membrane|regulation of phospholipid biosynthetic process|Nem1-Spo7 phosphatase complex
CGGC5_8927	495.48	224.234	766.726	3.41931	1.77371	4.66593e-07	4.18633e-06	Up	5.59795	6.89918	23.9151	25.6062		ubiquitin fusion degradation protein [Colletotrichum fructicola Nara gc5]
CGGC5_14341	434.404	194.464	674.345	3.46771	1.79398	4.63412e-07	4.16056e-06	Up	5.18221	8.8273	24.324	25.9576	prb1	alkaline serine protease alp1 [Colletotrichum fructicola Nara gc5]	GO:0004252,GO:0005576	serine-type endopeptidase activity|extracellular region
CGGC5_90	5474.85	2762.44	8187.27	2.96378	1.56744	4.55774e-07	4.10015e-06	Up	62.7563	61.5676	208.139	191.148		hypothetical protein CGGC5_90 [Colletotrichum fructicola Nara gc5]
CGGC5_6354	56.8659	10.5387	103.193	9.79178	3.29157	4.4396e-07	4.00186e-06	Up	0.318606	0	2.90171	1.89798		phenol 2-monooxygenase [Colletotrichum fructicola Nara gc5]	GO:0018662,GO:0019336,GO:0071949	phenol 2-monooxygenase activity|phenol-containing compound catabolic process|FAD binding
CGGC5_12851	2085.44	1030.77	3140.11	3.04638	1.6071	4.40007e-07	3.96887e-06	Up	84.9989	65.3411	261.618	233.07		hypothetical protein CGGC5_12851 [Colletotrichum fructicola Nara gc5]
CGGC5_13155	4286.94	1868.59	6705.28	3.58842	1.84335	4.36048e-07	3.93841e-06	Up	45.6639	53.8214	150.183	211.531	crf1; Synonyms=utr2; AFUA_2G03120	cell wall glucanase [Colletotrichum fructicola Nara gc5]	GO:0004553,GO:0005886,GO:0005975,GO:0009277,GO:0031225,GO:0071555	hydrolase activity, hydrolyzing O-glycosyl compounds|plasma membrane|carbohydrate metabolic process|fungal-type cell wall|anchored component of membrane|cell wall organization
CGGC5_4607	3990	2013.3	5966.7	2.96364	1.56737	4.34104e-07	3.92348e-06	Up	50.9126	76.1167	200.146	240.76	SPAC1639.01c {ECO:0000312|PomBase:SPAC1639.01c}, SPAC806.09c	gns1 sur4 family protein [Colletotrichum fructicola Nara gc5]	GO:0005634,GO:0005829,GO:0009922,GO:0019367,GO:0019368,GO:0030148,GO:0030176,GO:0034625,GO:0034626,GO:0042761,GO:0102336,GO:0102337,GO:0102338,GO:0102756	nucleus|cytosol|fatty acid elongase activity|fatty acid elongation, saturated fatty acid|fatty acid elongation, unsaturated fatty acid|sphingolipid biosynthetic process|integral component of endoplasmic reticulum membrane|fatty acid elongation, monounsaturated fatty acid|fatty acid elongation, polyunsaturated fatty acid|very long-chain fatty acid biosynthetic process|3-oxo-arachidoyl-CoA synthase…
CGGC5_1469	827.437	390.265	1264.61	3.24039	1.69617	4.31537e-07	3.9055e-06	Up	18.9416	14.365	48.0426	45.7395		hypothetical protein CGGC5_1469 [Colletotrichum fructicola Nara gc5]
CGGC5_11573	7372.07	3717.98	11026.2	2.96563	1.56834	4.21228e-07	3.81986e-06	Up	267.564	232.07	925.304	688.75	pmp3; SPBC713.11c	stress response rci [Colletotrichum fructicola Nara gc5]	GO:0005737,GO:0005886,GO:0016021	cytoplasm|plasma membrane|integral component of membrane
CGGC5_6353	53.037	9.24145	96.8325	10.4781	3.3893	4.17993e-07	3.79308e-06	Up	0.156009	0.540851	4.07986	3.15105	amdS; AN8777	acetamidase [Colletotrichum fructicola Nara gc5]	GO:0004040,GO:0034251,GO:0043864	amidase activity|regulation of cellular amide catabolic process|indoleacetamide hydrolase activity
CGGC5_10811	39.6666	4.52134	74.8118	16.5464	4.04845	4.1776e-07	3.79308e-06	Up	0.137682	0.0825757	1.08533	1.49374		tol protein-like protein [Colletotrichum fructicola Nara gc5]
CGGC5_6680	379.914	159.255	600.574	3.77114	1.915	4.10962e-07	3.7368e-06	Up	3.75407	2.91953	15.2919	12.9111		ankyrin repeat protein [Colletotrichum fructicola Nara gc5]
CGGC5_5983	176.363	64.217	288.508	4.4927	2.16758	3.97516e-07	3.61941e-06	Up	1.6317	2.09143	7.17787	9.17034	ARB_06334	m6 family metalloprotease domain-containing protein [Colletotrichum fructicola Nara gc5]	GO:0005576,GO:0008237	extracellular region|metallopeptidase activity
CGGC5_13235	78.2807	18.1516	138.41	7.62521	2.93078	3.91464e-07	3.56671e-06	Up	0.885037	0.921282	8.57101	5.50474		hypothetical protein CGGC5_13235 [Colletotrichum fructicola Nara gc5]
CGGC5_13805	68.7374	14.7288	122.746	8.33376	3.05897	3.88211e-07	3.54285e-06	Up	0.294769	0.0384866	1.44524	1.4565	myoA; An15g04490	hypothetical protein CGGC5_13805 [Colletotrichum fructicola Nara gc5]	GO:0003774,GO:0003779,GO:0005524,GO:0016459,GO:0030479	motor activity|actin binding|ATP binding|myosin complex|actin cortical patch
CGGC5_9789	2385.71	1180.34	3591.08	3.04241	1.60521	3.87641e-07	3.54199e-06	Up	23.5256	24.2799	68.827	79.1847		glycerol-3-phosphate dehydrogenase [Colletotrichum fructicola Nara gc5]	GO:0004367,GO:0005975,GO:0009331,GO:0046168,GO:0051287	glycerol-3-phosphate dehydrogenase [NAD+] activity|carbohydrate metabolic process|glycerol-3-phosphate dehydrogenase complex|glycerol-3-phosphate catabolic process|NAD binding	ko00564,ko04011	Glycerophospholipid metabolism|MAPK signaling pathway - yeast
CGGC5_11287	20.7832	0	41.5663	Inf	Inf	3.80397e-07	3.48229e-06	Up	0	0	2.00485	0.328955		hypothetical protein CGGC5_11287 [Colletotrichum fructicola Nara gc5]
CGGC5_7744	20.7859	0	41.5718	Inf	Inf	3.80005e-07	3.48106e-06	Up	0	0	1.06746	0.787928		short-chain dehydrogenase reductase family [Colletotrichum fructicola Nara gc5]
CGGC5_10075	2059.85	1019.48	3100.22	3.04098	1.60454	3.79041e-07	3.47458e-06	Up	33.4681	90.6944	185.481	262.499		hypothetical protein CGLO_08737 [Colletotrichum gloeosporioides Cg-14]
CGGC5_431	450.78	199.336	702.223	3.5228	1.81672	3.73667e-07	3.42997e-06	Up	6.91606	5.05956	21.7865	22.3434	DFG5; YMR238W; YM9959.20	glycosyl hydrolase [Colletotrichum gloeosporioides Cg-14]	GO:0007117,GO:0007124,GO:0008496,GO:0009272,GO:0016052,GO:0030447,GO:0046658,GO:0071555	budding cell bud growth|pseudohyphal growth|mannan endo-1,6-alpha-mannosidase activity|fungal-type cell wall biogenesis|carbohydrate catabolic process|filamentous growth|anchored component of plasma membrane|cell wall organization
CGGC5_14357	785.177	368.779	1201.57	3.25825	1.7041	3.68253e-07	3.38257e-06	Up	17.1279	16.3306	65.2057	59.3266		hypothetical protein CGGC5_14357 [Colletotrichum fructicola Nara gc5]
CGGC5_5055	284.593	99.2892	469.898	4.73262	2.24264	3.6762e-07	3.37906e-06	Up	2.38242	2.52449	9.86202	16.06	ZEB1 {ECO:0000303|PubMed:16262793}; FGRAMPH1_01T05753, FGSG_02397	FAD binding domain-containing protein [Colletotrichum fructicola Nara gc5]	GO:0016491,GO:0071949	oxidoreductase activity|FAD binding
CGGC5_4127	308.8	128.624	488.976	3.80161	1.92661	3.64421e-07	3.35193e-06	Up	1.47816	1.48554	5.36074	7.21336		AAA family ATPase [Colletotrichum fructicola Nara gc5]
CGGC5_11493	41.5971	4.94272	78.2516	15.8317	3.98474	3.5867e-07	3.30128e-06	Up	0.202674	0.0503372	1.8448	1.4115	prb1	subtilisin-like protease [Colletotrichum fructicola Nara gc5]	GO:0004252,GO:0005576	serine-type endopeptidase activity|extracellular region
CGGC5_10626	70.353	15.5146	125.191	8.06927	3.01244	3.56769e-07	3.28601e-06	Up	0.175094	0.219979	2.59761	2.03727		tol protein-like protein [Colletotrichum fructicola Nara gc5]
CGGC5_4000	89.9031	24.3108	155.495	6.39614	2.6772	3.49194e-07	3.22283e-06	Up	0.0388815	0.290204	1.27154	1.68188		ankyrin unc44 [Colletotrichum fructicola Nara gc5]
CGGC5_8561	2257.71	1108.96	3406.45	3.07175	1.61906	3.42046e-07	3.16768e-06	Up	86.0779	50.8878	210.3	195.517	YCL012C	protein precursor [Colletotrichum fructicola Nara gc5]
CGGC5_619	306.556	58.4885	554.623	9.4826	3.24528	3.35989e-07	3.11371e-06	Up	4.81229	5.97654	54.8994	35.7504		hypothetical protein CGGC5_619, partial [Colletotrichum fructicola Nara gc5]
CGGC5_11001	7483.54	2450.71	12516.4	5.10724	2.35254	3.3194e-07	3.0783e-06	Up	86.1916	77.2286	513.496	340.783		hypothetical protein CGGC5_11001 [Colletotrichum fructicola Nara gc5]
CGGC5_4494	682.803	143.878	1221.73	8.49139	3.086	3.18147e-07	2.95444e-06	Up	15.1839	3.39144	79.94	54.2104	cel12B {ECO:0000303|PubMed:20680265}; MGG_08537	endoglucanase a precursor [Colletotrichum fructicola Nara gc5]	GO:0005576,GO:0008810,GO:0030245	extracellular region|cellulase activity|cellulose catabolic process
CGGC5_4063	15056.3	6353.87	23758.7	3.73926	1.90275	3.15123e-07	2.9318e-06	Up	147.2	181.982	568.482	736	aur1; SPAC3H8.06	aureobasidin resistance protein aur1 [Colletotrichum fructicola Nara gc5]	GO:0005794,GO:0006673,GO:0030148,GO:0030173,GO:0032580,GO:0045140,GO:0070916	Golgi apparatus|inositol phosphoceramide metabolic process|sphingolipid biosynthetic process|integral component of Golgi membrane|Golgi cisterna membrane|inositol phosphoceramide synthase activity|inositol phosphoceramide synthase complex
CGGC5_9040	48.0914	7.19148	88.9912	12.3745	3.6293	3.12462e-07	2.90964e-06	Up	0.048792	0.113431	1.06469	1.70865	HET-E1	ankyrin repeat protein [Colletotrichum fructicola Nara gc5]	GO:0005525	GTP binding
CGGC5_8719	142.939	46.7332	239.145	5.11723	2.35536	2.86089e-07	2.67511e-06	Up	1.97658	0.912318	7.90043	6.61736	LIP5	carboxylesterase [Colletotrichum fructicola Nara gc5]	GO:0004806,GO:0016042	triglyceride lipase activity|lipid catabolic process
CGGC5_4349	72.4733	16.3335	128.613	7.87417	2.97713	2.83143e-07	2.65306e-06	Up	0.195762	0.27401	1.71308	1.72087		hypothetical protein CGGC5_4349 [Colletotrichum fructicola Nara gc5]
CGGC5_5767	240.532	93.7501	387.313	4.13133	2.04661	2.80431e-07	2.62948e-06	Up	2.51209	2.51985	11.1066	11.2445		dockerin type 1 [Colletotrichum fructicola Nara gc5]
CGGC5_4098	59.5169	10.9601	108.074	9.86062	3.30168	2.78757e-07	2.6156e-06	Up	0.320351	0.115522	2.44496	2.12065		hypothetical protein CGGC5_4098 [Colletotrichum fructicola Nara gc5]
CGGC5_13392	86.926	21.7546	152.097	6.99151	2.8056	2.77458e-07	2.60703e-06	Up	1.93522	0.70592	10.8234	8.03486	At5g06060 {ECO:0000312|Araport:AT5G06060}; K16F4.2 {ECO:0000312|EMBL:BAA98195.1}	short-chain dehydrogenase reductase family [Colletotrichum fructicola Nara gc5]	GO:0005829,GO:0016491	cytosol|oxidoreductase activity
CGGC5_12518	21.274	0	42.548	Inf	Inf	2.74739e-07	2.58327e-06	Up	0	0	1.51236	1.10763		saf domain-containing protein [Colletotrichum fructicola Nara gc5]
CGGC5_3594	1438.71	524.019	2353.41	4.49107	2.16706	2.69388e-07	2.53473e-06	Up	12.4872	14.1869	53.2793	67.2062		MFS multidrug transporter [Colletotrichum fructicola Nara gc5]	GO:0000296,GO:0000297,GO:0000329,GO:0005886,GO:0005887,GO:0006855,GO:0015238,GO:0015606,GO:0015833,GO:0015848,GO:0015903,GO:1902047	spermine transport|spermine transmembrane transporter activity|fungal-type vacuole membrane|plasma membrane|integral component of plasma membrane|drug transmembrane transport|drug transmembrane transporter activity|spermidine transmembrane transporter activity|peptide transport|spermidine transport|fluconazole transport|polyamine transmembrane transport
CGGC5_10358	2427.93	1190.27	3665.59	3.07964	1.62276	2.68526e-07	2.52837e-06	Up	19.3174	24.1461	61.0276	68.9386	MGG_12849	patatin-like serine [Colletotrichum fructicola Nara gc5]	GO:0004806,GO:0005811,GO:0006642,GO:0016021,GO:0016042,GO:1990748	triglyceride lipase activity|lipid droplet|triglyceride mobilization|integral component of membrane|lipid catabolic process|cellular detoxification
CGGC5_7115	2722.59	1333.5	4111.67	3.08336	1.6245	2.63511e-07	2.48288e-06	Up	23.9238	21.4709	73.4374	70.787	FPR4; FGRRES_01059, FGSG_01059	fkbp-type peptidyl-prolyl [Colletotrichum fructicola Nara gc5]	GO:0003755,GO:0005634	peptidyl-prolyl cis-trans isomerase activity|nucleus
CGGC5_3987	61.0819	11.6466	110.517	9.48926	3.2463	2.62719e-07	2.47887e-06	Up	0.519262	0.569283	3.95851	4.33979		glycosyltransferase family 25 [Colletotrichum fructicola Nara gc5]
CGGC5_2236	12303.8	3259.44	21348.2	6.54967	2.71142	2.57022e-07	2.4285e-06	Up	152.637	103.331	1190.95	813.153		hypothetical protein CGGC5_2236 [Colletotrichum fructicola Nara gc5]
CGGC5_4950	1313.3	630.04	1996.56	3.16893	1.664	2.55267e-07	2.4153e-06	Up	9.40371	13.8863	34.1503	40.543	RIM8; MGG_01615	ph response protein [Colletotrichum fructicola Nara gc5]
CGGC5_8824	59.8504	11.1258	108.575	9.75887	3.28671	2.53277e-07	2.39815e-06	Up	0.825954	0	7.65304	4.53192		hypothetical protein CGGC5_8824 [Colletotrichum fructicola Nara gc5]
CGGC5_633	104.815	29.1687	180.462	6.18683	2.6292	2.47392e-07	2.34407e-06	Up	1.45179	0.305591	4.87287	4.46796		choline dehydrogenase [Colletotrichum fructicola Nara gc5]	GO:0016614,GO:0050660,GO:1900793	oxidoreductase activity, acting on CH-OH group of donors|flavin adenine dinucleotide binding|shamixanthone biosynthetic process
CGGC5_14818	37.4046	3.41352	71.3956	20.9155	4.3865	2.46335e-07	2.33569e-06	Up	0.396523	0	2.95087	2.46762	axe1	acetylxylan esterase precursor [Colletotrichum fructicola Nara gc5]	GO:0005576,GO:0030245,GO:0030248,GO:0045493,GO:0046555	extracellular region|cellulose catabolic process|cellulose binding|xylan catabolic process|acetylxylan esterase activity
CGGC5_11235	396.297	168.169	624.424	3.71307	1.89261	2.35251e-07	2.2353e-06	Up	5.09821	7.60665	20.2622	27.8332	SPAC23C11.01	ice2 family protein [Colletotrichum fructicola Nara gc5]	GO:0000921,GO:0005783,GO:0005789,GO:0006642,GO:0030176,GO:0032541,GO:0048309,GO:0090158,GO:0097038	septin ring assembly|endoplasmic reticulum|endoplasmic reticulum membrane|triglyceride mobilization|integral component of endoplasmic reticulum membrane|cortical endoplasmic reticulum|endoplasmic reticulum inheritance|endoplasmic reticulum membrane organization|perinuclear endoplasmic reticulum
CGGC5_12438	371.608	157.423	585.793	3.72115	1.89575	2.33032e-07	2.21733e-06	Up	3.23969	3.34998	12.697	15.9853		pyridine nucleotide-disulfide [Colletotrichum fructicola Nara gc5]	GO:0016491	oxidoreductase activity
CGGC5_8663	389.782	106.595	672.97	6.31336	2.65841	2.3102e-07	2.20129e-06	Up	6.47728	4.47067	42.158	24.5929		GNAT family [Colletotrichum fructicola Nara gc5]
CGGC5_14149	62.8442	12.2336	113.455	9.27405	3.2132	2.2926e-07	2.18605e-06	Up	0.230914	0.533996	3.64911	3.46923	UMAG_11084	chloride channel protein 3, partial [Colletotrichum fructicola Nara gc5]	GO:0000324,GO:0005247,GO:0005768,GO:0005769,GO:0005783,GO:0005794,GO:0005886,GO:0005887,GO:0006878,GO:0006879,GO:0015299,GO:0031404,GO:0034707	fungal-type vacuole|voltage-gated chloride channel activity|endosome|early endosome|endoplasmic reticulum|Golgi apparatus|plasma membrane|integral component of plasma membrane|cellular copper ion homeostasis|cellular iron ion homeostasis|solute:proton antiporter activity|chloride ion binding|chloride channel complex
CGGC5_2947	1604.1	770.056	2438.14	3.16618	1.66274	2.26057e-07	2.15703e-06	Up	20.5877	21.0136	63.1709	74.4548	gla-1; B5O22.70, NCU01517	glucoamylase [Colletotrichum fructicola Nara gc5]	GO:0000272,GO:0000324,GO:0004339,GO:2001070	polysaccharide catabolic process|fungal-type vacuole|glucan 1,4-alpha-glucosidase activity|starch binding	ko00500	Starch and sucrose metabolism
CGGC5_8872	572.093	254.724	889.462	3.49187	1.804	2.19209e-07	2.09761e-06	Up	4.57704	3.70958	14.9527	19.842		acetylserotonin methytransferase-like protein [Colletotrichum fructicola Nara gc5]
CGGC5_1187	619.54	277.62	961.46	3.46323	1.79212	2.11883e-07	2.03038e-06	Up	8.28408	6.09871	35.119	28.9683	rglC; AN4139	phosphoric ester [Colletotrichum fructicola Nara gc5]	GO:0000272,GO:0005576,GO:0016787,GO:0030246,GO:0071555,GO:0102210	polysaccharide catabolic process|extracellular region|hydrolase activity|carbohydrate binding|cell wall organization|rhamnogalacturonan endolyase activity
CGGC5_9490	68.4458	9.7291	127.163	13.0703	3.70822	2.05792e-07	1.97482e-06	Up	0.19655	0.281993	4.89223	3.58061		adenosine deaminase [Colletotrichum fructicola Nara gc5]
CGGC5_14194	386.631	163.97	609.293	3.71588	1.8937	1.9335e-07	1.85678e-06	Up	3.28911	5.36236	15.6506	19.5461	qutD; AfA5A2.030c, AFUA_1G11580	sugar transporter [Colletotrichum fructicola Nara gc5]	GO:0005351,GO:0005355,GO:0005887,GO:0008645,GO:0019630	carbohydrate:proton symporter activity|glucose transmembrane transporter activity|integral component of plasma membrane|hexose transmembrane transport|quinate metabolic process
CGGC5_10666	74.9803	16.4568	133.504	8.1124	3.02013	1.88678e-07	1.81703e-06	Up	1.00774	0.333677	4.85006	5.24976		hypothetical protein CGGC5_10666, partial [Colletotrichum fructicola Nara gc5]
CGGC5_3762	1299.66	571.668	2027.65	3.5469	1.82656	1.80942e-07	1.74377e-06	Up	29.0418	20.3736	100.52	83.2413	ACS1	1-aminocyclopropane-1-carboxylate synthase [Colletotrichum fructicola Nara gc5]	GO:0009693,GO:0009835,GO:0016847,GO:0030170	ethylene biosynthetic process|fruit ripening|1-aminocyclopropane-1-carboxylate synthase activity|pyridoxal phosphate binding
CGGC5_1416	706.421	321.899	1090.94	3.38909	1.7609	1.80703e-07	1.74272e-06	Up	7.60395	11.896	30.5604	33.3507	PLB	pectate lyase [Colletotrichum fructicola Nara gc5]	GO:0005576,GO:0009405,GO:0030570,GO:0045490,GO:0046872	extracellular region|pathogenesis|pectate lyase activity|pectin catabolic process|metal ion binding	ko00040,ko02024	Pentose and glucuronate interconversions|Quorum sensing
CGGC5_1067	3946.69	1927.78	5965.61	3.09456	1.62973	1.769e-07	1.70939e-06	Up	30.3802	36.4158	96.0311	117.672	MDM34 {ECO:0000255|HAMAP-Rule:MF_03105}; MGG_05176	mitochondrial distribution and morphology protein 34 [Colletotrichum fructicola Nara gc5]	GO:0000002,GO:0005737,GO:0005739,GO:0005741,GO:0006869,GO:0007005,GO:0008289,GO:0031307,GO:0032865	mitochondrial genome maintenance|cytoplasm|mitochondrion|mitochondrial outer membrane|lipid transport|mitochondrion organization|lipid binding|integral component of mitochondrial outer membrane|ERMES complex	ko04139	Regulation of mitophagy - yeast
CGGC5_7728	150.337	48.8163	251.857	5.15928	2.36717	1.7053e-07	1.64931e-06	Up	2.72962	1.7569	13.3511	12.2263		integral membrane protein [Colletotrichum fructicola Nara gc5]
CGGC5_4429	1205.54	365.282	2045.79	5.60058	2.48558	1.6989e-07	1.6443e-06	Up	20.2478	16.9072	137.019	90.491		hypothetical protein CGGC5_4429 [Colletotrichum fructicola Nara gc5]
CGGC5_3320	387.003	105.595	668.411	6.32992	2.66219	1.637e-07	1.59008e-06	Up	1.3247	1.67153	8.89788	12.8665		hypothetical protein CGGC5_3320 [Colletotrichum fructicola Nara gc5]
CGGC5_1916	752.029	340.714	1163.34	3.41443	1.77164	1.60266e-07	1.55896e-06	Up	7.8523	7.65006	21.7843	24.989	afvA {ECO:0000303|PubMed:26209694}; AFLA_108540	nadh-dependent flavin [Colletotrichum fructicola Nara gc5]	GO:0003959,GO:0010181,GO:0018548,GO:0052690	NADPH dehydrogenase activity|FMN binding|pentaerythritol trinitrate reductase activity|trichloro-p-hydroquinone reductive dehalogenase activity
CGGC5_14353	182.259	63.2563	301.261	4.76255	2.25174	1.59979e-07	1.55729e-06	Up	1.91122	1.13079	8.32476	6.14945	HET-E1	vegetative incompatibility protein het-e-1 [Colletotrichum fructicola Nara gc5]	GO:0005525	GTP binding
CGGC5_152	720.042	324.579	1115.51	3.43677	1.78105	1.5496e-07	1.5117e-06	Up	11.0115	14.073	57.8001	43.5632		hypothetical protein CGGC5_152 [Colletotrichum fructicola Nara gc5]
CGGC5_4630	5531.27	1213.48	9849.06	8.1164	3.02084	1.53692e-07	1.5015e-06	Up	8.65294	8.89637	65.4464	98.9424	rgf3; Synonyms=lad1; SPCC645.06c	rho guanyl nucleotide exchange factor [Colletotrichum fructicola Nara gc5]	GO:0000917,GO:0005089,GO:0005826,GO:0005829,GO:0010590,GO:0030428,GO:0030994,GO:0032153,GO:0035023,GO:0051666,GO:0090334,GO:0120105	division septum assembly|Rho guanyl-nucleotide exchange factor activity|actomyosin contractile ring|cytosol|regulation of septum digestion after cytokinesis|cell septum|primary cell septum disassembly|cell division site|regulation of Rho protein signal transduction|actin cortical patch localization|regulation of cell wall (1->3)-beta-D-glucan biosynthetic process|actomyosin contractile ring, inte…
CGGC5_2488	3654.2	1772.5	5535.9	3.12322	1.64303	1.52825e-07	1.4941e-06	Up	63.7092	66.1971	218.263	194.437	xgeA; ACLA_029940	xyloglucan-specific endoglucanase [Colletotrichum fructicola Nara gc5]	GO:0000272,GO:0005576,GO:0008810,GO:0033946,GO:0071555	polysaccharide catabolic process|extracellular region|cellulase activity|xyloglucan-specific endo-beta-1,4-glucanase activity|cell wall organization
CGGC5_9581	361.058	148.485	573.632	3.86325	1.94981	1.51002e-07	1.47842e-06	Up	3.93151	3.14417	14.355	13.4896		alkaline phosphatase [Colletotrichum fructicola Nara gc5]
CGGC5_14571	217.467	80.3849	354.55	4.41065	2.14099	1.50179e-07	1.47143e-06	Up	1.07491	1.36285	5.45994	5.08689		arca-like protein [Colletotrichum fructicola Nara gc5]
CGGC5_10088	2736.71	1144.98	4328.45	3.78038	1.91853	1.45595e-07	1.42962e-06	Up	59.386	117.331	301.788	391.964		hypothetical protein CGGC5_10088 [Colletotrichum fructicola Nara gc5]
CGGC5_4726	235.908	88.9068	382.908	4.30685	2.10663	1.43976e-07	1.41578e-06	Up	4.38062	3.86726	21.7569	19.2805	csn	chitosanase [Colletotrichum fructicola Nara gc5]	GO:0000272,GO:0005576,GO:0016977	polysaccharide catabolic process|extracellular region|chitosanase activity
CGGC5_4461	307.408	83.1928	531.623	6.39025	2.67587	1.42535e-07	1.40264e-06	Up	2.20592	1.18232	12.3843	9.43203	At4g10780; T12H20.8	phosphorylase superfamily protein [Colletotrichum fructicola Nara gc5]
CGGC5_12347	164.821	55.3307	274.311	4.95767	2.30966	1.41219e-07	1.3907e-06	Up	1.68464	1.61825	6.40054	8.83539		endonuclease exonuclease phosphatase family protein [Colletotrichum fructicola Nara gc5]
CGGC5_5155	3974.06	1912.18	6035.94	3.15658	1.65836	1.36581e-07	1.34698e-06	Up	143.375	88.8108	466.597	357.09	B23L21.190, NCU03910	cytochrome b5 [Colletotrichum fructicola Nara gc5]	GO:0005789,GO:0016021,GO:0020037,GO:0031090,GO:0046872,GO:0055114	endoplasmic reticulum membrane|integral component of membrane|heme binding|organelle membrane|metal ion binding|oxidation-reduction process
CGGC5_262	310.089	123.813	496.365	4.00897	2.00323	1.27549e-07	1.26067e-06	Up	2.72212	3.2452	13.5898	12.8435	pi071, SPBC27B12.07	moz protein represents a chromatin-associated acetyltransferase [Colletotrichum fructicola Nara gc5]	GO:0005739,GO:0016021,GO:0031966,GO:0036444	mitochondrion|integral component of membrane|mitochondrial membrane|calcium import into the mitochondrion
CGGC5_1143	997.47	368.79	1626.15	4.40943	2.14059	1.27544e-07	1.26067e-06	Up	11.3843	10.5452	53.9646	39.7061	CBP1; CaO19.7323	corticosteroid-binding protein [Colletotrichum fructicola Nara gc5]	GO:0005496,GO:0016491	steroid binding|oxidoreductase activity
CGGC5_4567	41.634	3.54604	79.7219	22.4819	4.49069	1.25339e-07	1.24155e-06	Up	0	0.228298	4.93057	4.03058	SPAC11D3.06	mate efflux family protein [Colletotrichum fructicola Nara gc5]	GO:0000329,GO:0005794,GO:0006855,GO:0015238,GO:0015297,GO:0016021,GO:0055085	fungal-type vacuole membrane|Golgi apparatus|drug transmembrane transport|drug transmembrane transporter activity|antiporter activity|integral component of membrane|transmembrane transport
CGGC5_190	354.489	144.162	564.816	3.91793	1.97009	1.20899e-07	1.2002e-06	Up	3.8106	2.74638	12.3564	14.3099		monooxygenase FAD-binding protein [Colletotrichum fructicola Nara gc5]	GO:0004497,GO:0071949	monooxygenase activity|FAD binding
CGGC5_790	3950.64	1902.49	5998.78	3.15312	1.65678	1.19039e-07	1.18512e-06	Up	31.7202	33.4785	95.8293	127.375	acu-5; B23D6.070, NCU06836	acetyl-coenzyme a synthetase [Colletotrichum fructicola Nara gc5]	GO:0003987,GO:0005524,GO:0016208,GO:0019427	acetate-CoA ligase activity|ATP binding|AMP binding|acetyl-CoA biosynthetic process from acetate	ko00680,ko01200,ko00620,ko00720,ko00640,ko00010	Methane metabolism|Carbon metabolism|Pyruvate metabolism|Carbon fixation pathways in prokaryotes|Propanoate metabolism|Glycolysis / Gluconeogenesis
CGGC5_1294	422.394	177.227	667.561	3.76671	1.9133	1.16283e-07	1.16034e-06	Up	5.10633	5.0193	20.6433	16.7586		hypothetical protein CGGC5_1294 [Colletotrichum fructicola Nara gc5]
CGGC5_4128	91.6695	22.441	160.898	7.16981	2.84194	1.13504e-07	1.13344e-06	Up	0.697426	0.0988683	3.79863	3.94278		hypothetical protein CGGC5_4128 [Colletotrichum fructicola Nara gc5]
CGGC5_14796	1544.32	722.949	2365.68	3.27227	1.71029	1.11677e-07	1.11602e-06	Up	17.3802	17.6637	54.0245	67.3618		gat domain-containing protein [Colletotrichum fructicola Nara gc5]
CGGC5_2170	47.5573	6.11679	88.9979	14.5498	3.86292	1.11462e-07	1.11471e-06	Up	0.258572	0.318053	3.33427	4.91752	mtr; NCU06619	amino acid transporter [Colletotrichum fructicola Nara gc5]	GO:0003333,GO:0015171,GO:0016021	amino acid transmembrane transport|amino acid transmembrane transporter activity|integral component of membrane
CGGC5_12958	44.3161	5.00898	83.6232	16.6947	4.06131	1.10256e-07	1.10346e-06	Up	0.168723	0.167017	2.54656	2.62348	LAE1 {ECO:0000303|PubMed:22383877}; COCHEDRAFT_1197809	methyltransferase domain-containing protein [Colletotrichum fructicola Nara gc5]	GO:0005634,GO:0008168,GO:0009405,GO:0030435	nucleus|methyltransferase activity|pathogenesis|sporulation resulting in formation of a cellular spore
CGGC5_395	650.345	121.02	1179.67	9.74772	3.28507	1.05249e-07	1.05569e-06	Up	8.24434	10.9085	117.103	72.0442		hypothetical protein CGGC5_395 [Colletotrichum fructicola Nara gc5]
CGGC5_9597	65.2186	12.1011	118.336	9.77897	3.28968	1.02838e-07	1.03227e-06	Up	0.147626	0.136212	1.15803	1.50471	HET-E1	nacht and wd domain protein [Colletotrichum fructicola Nara gc5]	GO:0005525	GTP binding
CGGC5_6571	55.3416	8.48876	102.194	12.0388	3.58962	1.02025e-07	1.02563e-06	Up	0.247318	0.134568	1.78865	2.46173		hypothetical protein CGGC5_6571 [Colletotrichum fructicola Nara gc5]
CGGC5_9722	62.5479	11.1589	113.937	10.2104	3.35197	1.00762e-07	1.0152e-06	Up	0.286498	0.381071	3.17815	3.69211		hypothetical protein CGGC5_9722 [Colletotrichum fructicola Nara gc5]
CGGC5_4979	37.503	3.12466	71.8813	23.0045	4.52385	9.97992e-08	1.00625e-06	Up	0	0.386768	2.72599	3.73416		beta-ig-h3 fasciclin [Colletotrichum fructicola Nara gc5]
CGGC5_5408	71.917	14.2411	129.593	9.0999	3.18585	9.90081e-08	9.99767e-07	Up	0.809043	0.094906	3.63596	3.97286		cytochrome p450 [Colletotrichum fructicola Nara gc5]	GO:0004497,GO:0005506,GO:0009820,GO:0016021,GO:0016705,GO:0020037	monooxygenase activity|iron ion binding|alkaloid metabolic process|integral component of membrane|oxidoreductase activity, acting on paired donors, with incorporation or reduction of molecular oxygen|heme binding
CGGC5_10474	244.477	90.8812	398.072	4.38013	2.13098	9.67283e-08	9.78208e-07	Up	2.66571	2.01158	13.4948	12.9968	SPAC1039.04	major facilitator superfamily transporter [Colletotrichum fructicola Nara gc5]	GO:0005783,GO:0005886,GO:0016021,GO:0046943,GO:1905039	endoplasmic reticulum|plasma membrane|integral component of membrane|carboxylic acid transmembrane transporter activity|carboxylic acid transmembrane transport
CGGC5_4918	129.773	9.20832	250.337	27.186	4.76479	9.56281e-08	9.6853e-07	Up	0.0299266	0.329368	4.39098	8.2315		hypothetical protein CGGC5_4918 [Colletotrichum fructicola Nara gc5]
CGGC5_9683	1408.41	653.419	2163.4	3.3109	1.72722	9.29063e-08	9.43083e-07	Up	17.9548	21.5871	79.5198	82.8962	avt5; Synonyms=avt8; SPBC1685.07c	amino acid transporter [Colletotrichum fructicola Nara gc5]	GO:0000329,GO:0003333,GO:0005290,GO:0005302,GO:0005313,GO:0015171,GO:0015181,GO:0015189,GO:0015194,GO:0030435,GO:0032975,GO:0061459,GO:0071627,GO:0090513,GO:0090514,GO:0090515,GO:0090516,GO:0090517,GO:0090518,GO:1901481,GO:1901482	fungal-type vacuole membrane|amino acid transmembrane transport|L-histidine transmembrane transporter activity|L-tyrosine transmembrane transporter activity|L-glutamate transmembrane transporter activity|amino acid transmembrane transporter activity|arginine transmembrane transporter activity|L-lysine transmembrane transporter activity|L-serine transmembrane transporter activity|sporulation resul…
CGGC5_15067	107.076	28.8229	185.328	6.42991	2.6848	9.21668e-08	9.36279e-07	Up	0.279451	0.308467	1.60224	1.94471	KGD1; Synonyms=OGD1; YIL125W	alpha-ketoglutarate dehydrogenase complex subunit [Colletotrichum fructicola Nara gc5]	GO:0004591,GO:0005739,GO:0006099,GO:0006103,GO:0009353,GO:0030976,GO:0042645,GO:0045252	oxoglutarate dehydrogenase (succinyl-transferring) activity|mitochondrion|tricarboxylic acid cycle|2-oxoglutarate metabolic process|mitochondrial oxoglutarate dehydrogenase complex|thiamine pyrophosphate binding|mitochondrial nucleoid|oxoglutarate dehydrogenase complex	ko00020,ko01200,ko00380,ko00310	Citrate cycle (TCA cycle)|Carbon metabolism|Tryptophan metabolism|Lysine degradation
CGGC5_5363	172.905	43.5609	302.249	6.93853	2.79463	9.18758e-08	9.34025e-07	Up	0	0	0	0		hypothetical protein CGGC5_5363 [Colletotrichum fructicola Nara gc5]
CGGC5_2139	793.747	355.248	1232.25	3.46869	1.79439	9.12105e-08	9.27958e-07	Up	3.66788	4.53612	13.8442	18.4427	rhp42; Synonyms=rhp4b; SPCC4G3.10c	rad4 family protein [Colletotrichum fructicola Nara gc5]	GO:0000109,GO:0000111,GO:0003684,GO:0003697,GO:0005730,GO:0005737,GO:0006289,GO:0006298,GO:0071942	nucleotide-excision repair complex|nucleotide-excision repair factor 2 complex|damaged DNA binding|single-stranded DNA binding|nucleolus|cytoplasm|nucleotide-excision repair|mismatch repair|XPC complex	ko03420	Nucleotide excision repair
CGGC5_4933	717.689	317.018	1118.36	3.52774	1.81875	8.2324e-08	8.41984e-07	Up	6.78701	7.33665	26	29.5471	stcS; Synonyms=cyp59, cyp59A1, verB; AN7808	cytochrome p450 [Colletotrichum fructicola Nara gc5]	GO:0004497,GO:0005506,GO:0010914,GO:0016705,GO:0020037,GO:0042469,GO:0045461	monooxygenase activity|iron ion binding|positive regulation of sterigmatocystin biosynthetic process|oxidoreductase activity, acting on paired donors, with incorporation or reduction of molecular oxygen|heme binding|versicolorin reductase activity|sterigmatocystin biosynthetic process
CGGC5_14257	592.564	194.478	990.65	5.09388	2.34876	7.83426e-08	8.03086e-07	Up	3.8183	5.0068	19.3587	23.4469		hypothetical protein CGGC5_14257 [Colletotrichum fructicola Nara gc5]
CGGC5_13082	324.658	127.009	522.307	4.11235	2.03996	7.6886e-08	7.89352e-07	Up	4.57449	2.30048	15.5136	12.0409	HOL1; YNR055C; N3494	putative ion transporter [Colletotrichum fructicola Nara gc5]	GO:0005886,GO:0005887,GO:0006812,GO:0006855,GO:0015238,GO:0015665,GO:0015850,GO:0022890	plasma membrane|integral component of plasma membrane|cation transport|drug transmembrane transport|drug transmembrane transporter activity|alcohol transmembrane transporter activity|organic hydroxy compound transport|inorganic cation transmembrane transporter activity
CGGC5_12664	400.587	163.455	637.719	3.90151	1.96403	7.63031e-08	7.83963e-07	Up	11.0029	5.32535	34.0374	29.7817		hypothetical protein CGGC5_12664 [Colletotrichum fructicola Nara gc5]
CGGC5_10033	201.863	70.192	333.535	4.75175	2.24846	7.62251e-08	7.83756e-07	Up	4.7952	2.20468	27.0015	23.7503		hypothetical protein CGGC5_10033 [Colletotrichum fructicola Nara gc5]
CGGC5_14888	33.9879	1.95058	66.0252	33.8489	5.08104	7.58603e-08	7.80599e-07	Up	0	0	3.96336	2.56925		major facilitator superfamily transporter [Colletotrichum fructicola Nara gc5]
CGGC5_2753	1057.2	312.554	1801.84	5.76488	2.52729	7.45901e-08	7.68113e-07	Up	6.36659	5.85754	30.0606	42.0148	UGD1	udp-glucose 6-dehydrogenase [Colletotrichum fructicola Nara gc5]	GO:0003979,GO:0005634,GO:0005829,GO:0006024,GO:0006065,GO:0051287	UDP-glucose 6-dehydrogenase activity|nucleus|cytosol|glycosaminoglycan biosynthetic process|UDP-glucuronate biosynthetic process|NAD binding	ko00040,ko00520,ko00053,ko00500	Pentose and glucuronate interconversions|Amino sugar and nucleotide sugar metabolism|Ascorbate and aldarate metabolism|Starch and sucrose metabolism
CGGC5_257	67.8571	9.53032	126.184	13.2403	3.72686	7.42324e-08	7.65012e-07	Up	0.447525	0.0717042	7.93266	4.8313		hypothetical protein CGGC5_257 [Colletotrichum fructicola Nara gc5]
CGGC5_9596	140.694	42.742	238.645	5.58339	2.48114	7.36437e-08	7.59524e-07	Up	1.90762	1.57319	8.51521	8.61155	HET-E1	ankyrin repeat-containing protein [Colletotrichum fructicola Nara gc5]	GO:0005525	GTP binding
CGGC5_6292	3270.06	1540.39	4999.73	3.24576	1.69856	7.29996e-08	7.53456e-07	Up	70.5624	56.2009	212.57	194.599		hypothetical protein CGGC5_6292 [Colletotrichum fructicola Nara gc5]
CGGC5_15090	302.86	116.703	489.017	4.19028	2.06705	7.28985e-08	7.52987e-07	Up	4.49204	3.30804	16.3795	16.274	VOSA {ECO:0000303|PubMed:24632440}; MGG_00617	developmental regulator [Colletotrichum fructicola Nara gc5]	GO:0005634,GO:0030435	nucleus|sporulation resulting in formation of a cellular spore
CGGC5_10180	275.455	104.918	445.992	4.25085	2.08775	7.2881e-08	7.52987e-07	Up	2.30104	2.86698	14.0572	15.0037	PAO1; Synonyms=PAO; At5g13700; MSH12.17	amine oxidase [Colletotrichum fructicola Nara gc5]	GO:0006598,GO:0016491,GO:0046208,GO:0046592,GO:0050660,GO:0052894,GO:0052895,GO:0052901	polyamine catabolic process|oxidoreductase activity|spermine catabolic process|polyamine oxidase activity|flavin adenine dinucleotide binding|norspermine:oxygen oxidoreductase activity|N1-acetylspermine:oxygen oxidoreductase (N1-acetylspermidine-forming) activity|spermine:oxygen oxidoreductase (spermidine-forming) activity
CGGC5_10342	565.336	148.12	982.551	6.63348	2.72977	7.18946e-08	7.43754e-07	Up	7.21928	6.60595	59.1309	42.6875		alpha beta hydrolase [Colletotrichum fructicola Nara gc5]	GO:0016740	transferase activity
CGGC5_11559	6714.6	934.097	12495.1	13.3767	3.74165	7.1887e-08	7.43754e-07	Up	9.44427	9.28089	101.932	167.794	FAO4B; At4g28570; T5F17.20	glucose-methanol-choline oxidoreductase [Colletotrichum fructicola Nara gc5]	GO:0005783,GO:0016021,GO:0046577,GO:0050660	endoplasmic reticulum|integral component of membrane|long-chain-alcohol oxidase activity|flavin adenine dinucleotide binding
CGGC5_1936	370.195	149.687	590.703	3.94627	1.98049	7.09132e-08	7.35854e-07	Up	1.98812	3.25816	15.7583	21.1248		neutral ceramidase precursor [Colletotrichum fructicola Nara gc5]	GO:0005576,GO:0005774,GO:0005783,GO:0005794,GO:0006665,GO:0017040,GO:0034599,GO:0090156,GO:0102121	extracellular region|vacuolar membrane|endoplasmic reticulum|Golgi apparatus|sphingolipid metabolic process|N-acylsphingosine amidohydrolase activity|cellular response to oxidative stress|cellular sphingolipid homeostasis|ceramidase activity	ko04071,ko00600	Sphingolipid signaling pathway|Sphingolipid metabolism
CGGC5_4197	156.94	11.2252	302.654	26.9621	4.75286	7.01938e-08	7.28948e-07	Up	0.0724067	0.155864	2.10809	3.79016		ankyrin unc44 [Colletotrichum fructicola Nara gc5]
CGGC5_2128	36.2682	2.60388	69.9325	26.857	4.74723	6.95973e-08	7.23309e-07	Up	0	0	2.91424	1.71952	cctM {ECO:0000303|PubMed:26954535}; PISL3812_02618	hypothetical protein CGGC5_2128 [Colletotrichum fructicola Nara gc5]	GO:0004497,GO:0071949	monooxygenase activity|FAD binding
CGGC5_5424	1528.04	704.494	2351.6	3.33799	1.73898	6.8463e-08	7.12617e-07	Up	11.7354	13.1253	38.9913	47.3939		ATPase [Colletotrichum fructicola Nara gc5]
CGGC5_14053	51.8596	6.8933	96.8258	14.0464	3.81212	6.78373e-08	7.06648e-07	Up	0.970795	0	5.47711	6.24986		hypothetical protein CGGC5_14053 [Colletotrichum fructicola Nara gc5]
CGGC5_3155	34.2825	2.04998	66.5151	32.4468	5.02	6.58539e-08	6.86515e-07	Up	0	0	1.92642	1.00738		integral membrane protein [Colletotrichum fructicola Nara gc5]
CGGC5_858	271.073	93.2718	448.875	4.81255	2.2668	6.37833e-08	6.65957e-07	Up	1.57725	2.43285	8.18363	12.5351	SPBC1306.02, SPBC4.08	WD repeat protein [Colletotrichum fructicola Nara gc5]	GO:0005634,GO:0005768,GO:0005829,GO:0008033,GO:0032456	nucleus|endosome|cytosol|tRNA processing|endocytic recycling
CGGC5_3157	1284.43	310.31	2258.56	7.27838	2.86362	6.34337e-08	6.62818e-07	Up	10.8824	7.84439	82.5684	56.4714	ARB_01345	serine carboxypeptidase s28 [Colletotrichum fructicola Nara gc5]	GO:0004180,GO:0005576,GO:0008236,GO:0016021	carboxypeptidase activity|extracellular region|serine-type peptidase activity|integral component of membrane
CGGC5_6348	55.5708	5.00898	106.133	21.1885	4.40521	6.26361e-08	6.55498e-07	Up	0.107946	0.139712	3.80751	2.10132	CMO	rieske 2fe-2s family protein [Colletotrichum fructicola Nara gc5]	GO:0005506,GO:0009570,GO:0019133,GO:0019285,GO:0051537	iron ion binding|chloroplast stroma|choline monooxygenase activity|glycine betaine biosynthetic process from choline|2 iron, 2 sulfur cluster binding
CGGC5_9018	1932.55	895.19	2969.91	3.31763	1.73015	6.24794e-08	6.54364e-07	Up	40.0415	38.7977	131.977	118.784		nitrogen starvation-induced glutamine rich protein [Colletotrichum fructicola Nara gc5]
CGGC5_8455	40.4059	3.54604	77.2657	21.7893	4.44555	6.04683e-08	6.34777e-07	Up	0	0.178277	2.55275	2.94503	mtr; NCU06619	neutral amino acid [Colletotrichum fructicola Nara gc5]	GO:0003333,GO:0015171,GO:0016021	amino acid transmembrane transport|amino acid transmembrane transporter activity|integral component of membrane
CGGC5_7277	1087.58	491.04	1684.12	3.4297	1.77808	6.02574e-08	6.33054e-07	Up	11.0054	13.1196	40.4609	46.252	andK {ECO:0000303|PubMed:25216349}	cytochrome p450 [Colletotrichum fructicola Nara gc5]	GO:0004497,GO:0005506,GO:0016114,GO:0016705,GO:0020037	monooxygenase activity|iron ion binding|terpenoid biosynthetic process|oxidoreductase activity, acting on paired donors, with incorporation or reduction of molecular oxygen|heme binding
CGGC5_6240	151.993	41.3546	262.631	6.3507	2.66692	5.8088e-08	6.11688e-07	Up	0.445609	0.903717	5.11127	3.81462	het-6; B2A19.100, NCU03533	ankyrin and het domain-containing protein [Colletotrichum fructicola Nara gc5]
CGGC5_13727	1072.02	56.2822	2087.75	37.0943	5.21313	5.63274e-08	5.94537e-07	Up	1.33132	1.24597	36.091	63.0944	SDP6; At3g10370; F14P13.3	glycerol-3-phosphate dehydrogenase, partial [Colletotrichum fructicola Nara gc5]	GO:0004367,GO:0004368,GO:0005739,GO:0005743,GO:0006127,GO:0009331,GO:0019563,GO:0046168,GO:0052591	glycerol-3-phosphate dehydrogenase [NAD+] activity|glycerol-3-phosphate dehydrogenase (quinone) activity|mitochondrion|mitochondrial inner membrane|glycerophosphate shuttle|glycerol-3-phosphate dehydrogenase complex|glycerol catabolic process|glycerol-3-phosphate catabolic process|sn-glycerol-3-phosphate:ubiquinone-8 oxidoreductase activity	ko00564	Glycerophospholipid metabolism
CGGC5_3123	849.461	216.867	1482.06	6.83395	2.77272	5.62519e-08	5.94205e-07	Up	1.41217	5.84423	21.8184	30.2731		hypothetical protein CGGC5_3123 [Colletotrichum fructicola Nara gc5]
CGGC5_9981	1352.28	614.981	2089.58	3.3978	1.7646	5.61626e-08	5.93725e-07	Up	12.4082	13.7491	48.7792	48.7409	ARB_02369	triacylglycerol lipase [Colletotrichum fructicola Nara gc5]	GO:0004806,GO:0005576,GO:0006629	triglyceride lipase activity|extracellular region|lipid metabolic process
CGGC5_12158	170.876	55.1651	286.587	5.19508	2.37715	5.39309e-08	5.70579e-07	Up	4.88516	2.70697	18.2756	13.9679	HBN1; YCL026C-B; YCL027C-A	nitroreductase family protein [Colletotrichum fructicola Nara gc5]	GO:0005634,GO:0005737,GO:0016657,GO:0034599	nucleus|cytoplasm|oxidoreductase activity, acting on NAD(P)H, nitrogenous group as acceptor|cellular response to oxidative stress
CGGC5_10167	366.128	145.942	586.315	4.01746	2.00628	5.34736e-08	5.66184e-07	Up	4.2332	5.09104	18.7513	21.0304	JEN1; YKL217W	carboxylic acid transport protein [Colletotrichum fructicola Nara gc5]	GO:0005886,GO:0006849,GO:0015136,GO:0015355,GO:0016021,GO:0035879,GO:0046942,GO:0046943,GO:0097079,GO:0097080	plasma membrane|plasma membrane pyruvate transport|sialic acid transmembrane transporter activity|secondary active monocarboxylate transmembrane transporter activity|integral component of membrane|plasma membrane lactate transport|carboxylic acid transport|carboxylic acid transmembrane transporter activity|selenite:proton symporter activity|plasma membrane selenite transport
CGGC5_6976	720.01	312.313	1127.71	3.61083	1.85233	5.30486e-08	5.62124e-07	Up	13.6973	13.9297	57.493	54.1388		hypothetical protein CGGC5_6976 [Colletotrichum fructicola Nara gc5]
CGGC5_11973	397.506	157.788	637.225	4.03848	2.01381	5.13702e-08	5.46051e-07	Up	21.0028	6.3443	36.8072	33.2879	chit46	chitinase 18-4 [Colletotrichum fructicola Nara gc5]	GO:0000272,GO:0004568,GO:0005576,GO:0006032,GO:0008061	polysaccharide catabolic process|chitinase activity|extracellular region|chitin catabolic process|chitin binding
CGGC5_44	65.9112	11.514	120.308	10.4489	3.38527	5.11461e-08	5.44096e-07	Up	0.568608	0.307584	5.96165	4.44312		capsule polysaccharide biosynthesis protein [Colletotrichum fructicola Nara gc5]	GO:0016757	transferase activity, transferring glycosyl groups
CGGC5_1281	49.4821	6.05053	92.9137	15.3563	3.94076	4.99632e-08	5.31931e-07	Up	0.102058	0.103014	1.25784	1.60416		lipid acyl hydrolase [Colletotrichum fructicola Nara gc5]
CGGC5_2799	71.5327	13.4646	129.601	9.62528	3.26683	4.95626e-08	5.28082e-07	Up	0.39776	0.217583	5.50463	4.18276		hypothetical protein CGGC5_2799 [Colletotrichum fructicola Nara gc5]
CGGC5_3156	51.1472	6.43879	95.8556	14.8872	3.896	4.83601e-08	5.16534e-07	Up	0.285212	0.0838705	2.89695	2.29222		choline dehydrogenase [Colletotrichum fructicola Nara gc5]	GO:0016614,GO:0050660	oxidoreductase activity, acting on CH-OH group of donors|flavin adenine dinucleotide binding
CGGC5_7718	23.965	0	47.9299	Inf	Inf	4.71136e-08	5.04373e-07	Up	0	0	2.13125	1.69805	ARA1; MGG_06954	C6 finger domain-containing protein [Colletotrichum fructicola Nara gc5]	GO:0000981,GO:0003677,GO:0005634,GO:0008270	DNA-binding transcription factor activity, RNA polymerase II-specific|DNA binding|nucleus|zinc ion binding
CGGC5_15202	236.761	84.2768	389.245	4.61865	2.20747	4.5387e-08	4.8666e-07	Up	3.04261	1.67784	16.37	17.5684	ras1; SPAC17H9.09c	Ras family protein [Colletotrichum gloeosporioides Cg-14]	GO:0000747,GO:0000750,GO:0000753,GO:0000935,GO:0002134,GO:0002135,GO:0003924,GO:0005525,GO:0005622,GO:0005634,GO:0005737,GO:0005829,GO:0005886,GO:0019003,GO:0031139,GO:0032005,GO:0032153,GO:0032488,GO:0034307,GO:0043539,GO:0051285,GO:0071521,GO:0071963,GO:0072659,GO:0090726,GO:1900182,GO:1905708,GO:1990819	conjugation with cellular fusion|pheromone-dependent signal transduction involved in conjugation with cellular fusion|cell morphogenesis involved in conjugation with cellular fusion|division septum|UTP binding|CTP binding|GTPase activity|GTP binding|intracellular|nucleus|cytoplasm|cytosol|plasma membrane|GDP binding|positive regulation of conjugation with cellular fusion|signal transduction invol…
CGGC5_200	2943.02	1365.25	4520.79	3.31133	1.72741	4.4514e-08	4.78057e-07	Up	33.7588	32.6403	116.534	97.9381		hypothetical protein CGGC5_200 [Colletotrichum fructicola Nara gc5]
CGGC5_10971	2503.98	232.926	4775.03	20.5002	4.35757	4.35903e-08	4.68881e-07	Up	1.68757	3.82319	49.5894	83.1279	pmc1; SPAPB2B4.04c	calcium-translocating p-type atpase [Colletotrichum fructicola Nara gc5]	GO:0005388,GO:0005509,GO:0005524,GO:0005887,GO:0006874,GO:0070588,GO:0071627	calcium-transporting ATPase activity|calcium ion binding|ATP binding|integral component of plasma membrane|cellular calcium ion homeostasis|calcium ion transmembrane transport|integral component of fungal-type vacuolar membrane
CGGC5_5574	282.837	106.026	459.648	4.33523	2.11611	4.27368e-08	4.60067e-07	Up	1.60986	2.41141	7.49195	9.17619		hypothetical protein CGGC5_5574 [Colletotrichum fructicola Nara gc5]
CGGC5_2685	74.7408	14.5062	134.975	9.30469	3.21796	4.27124e-08	4.60067e-07	Up	0.0984883	0.0325453	1.57961	1.34688	TAD1 {ECO:0000303|PubMed:26639528}; UMAG_05076	3-carboxy-muconate cycloisomerase [Colletotrichum fructicola Nara gc5]	GO:0003824,GO:0005634,GO:0005829	catalytic activity|nucleus|cytosol
CGGC5_7533	232.202	82.468	381.936	4.63132	2.21142	4.18215e-08	4.51292e-07	Up	2.2796	3.18744	21.1737	13.71		hypothetical protein CGGC5_7533 [Colletotrichum fructicola Nara gc5]
CGGC5_700	349.493	136.17	562.815	4.13317	2.04725	4.12431e-08	4.45406e-07	Up	1.72909	1.77342	7.33001	8.00525	lepB {ECO:0000303|PubMed:26051490}; AFLA_066900	C6 zinc finger domain-containing protein [Colletotrichum fructicola Nara gc5]	GO:0000981,GO:0003677,GO:0005634,GO:0006351,GO:0008270	DNA-binding transcription factor activity, RNA polymerase II-specific|DNA binding|nucleus|transcription, DNA-templated|zinc ion binding
CGGC5_6873	9591.7	4520.58	14662.8	3.24357	1.69758	4.09764e-08	4.42879e-07	Up	155.905	156.338	555.328	485.432	vip1; SPAC10F6.06	actin cytoskeleton protein [Colletotrichum fructicola Nara gc5]	GO:0003723,GO:0005829	RNA binding|cytosol
CGGC5_1611	1443.58	383.66	2503.5	6.52529	2.70604	4.06626e-08	4.39839e-07	Up	7.30967	5.26923	33.8583	49.4154	chs-3; G65A3.040, NCU04251	chitin synthase [Colletotrichum fructicola Nara gc5]	GO:0000918,GO:0004100,GO:0005886,GO:0016021,GO:0030428,GO:0031505,GO:0034217	division septum site selection|chitin synthase activity|plasma membrane|integral component of membrane|cell septum|fungal-type cell wall organization|ascospore wall chitin biosynthetic process	ko00520	Amino sugar and nucleotide sugar metabolism
CGGC5_9473	69.9792	6.92643	133.032	19.2064	4.26352	4.06179e-08	4.39707e-07	Up	0.387615	0.0694614	4.78725	3.38989		hypothetical protein CGGC5_9473 [Colletotrichum fructicola Nara gc5]
CGGC5_9042	24.206	0	48.412	Inf	Inf	4.02656e-08	4.36243e-07	Up	0	0	0.724137	1.50172	TRI11; Synonyms=CYP65A1	cytochrome p450 [Colletotrichum fructicola Nara gc5]	GO:0004497,GO:0005506,GO:0016021,GO:0016705,GO:0020037	monooxygenase activity|iron ion binding|integral component of membrane|oxidoreductase activity, acting on paired donors, with incorporation or reduction of molecular oxygen|heme binding
CGGC5_1772	103.445	25.9632	180.927	6.9686	2.80087	3.98988e-08	4.32826e-07	Up	0.957428	0.87146	7.31874	8.86302		hypothetical protein CGGC5_1772 [Colletotrichum fructicola Nara gc5]
CGGC5_7612	106.593	17.5553	195.63	11.1437	3.47815	3.97728e-08	4.31942e-07	Up	0.786287	0	8.12331	4.90952		hypothetical protein CGGC5_7612 [Colletotrichum fructicola Nara gc5]
CGGC5_8949	553.012	230.167	875.858	3.80532	1.92802	3.90489e-08	4.24421e-07	Up	6.91378	6.16071	27.7552	24.2401	PLT1; At2g16120; F7H1.14	MFS monosaccharide transporter [Colletotrichum fructicola Nara gc5]	GO:0005351,GO:0005355,GO:0005886,GO:0005887,GO:0008645,GO:0090406	carbohydrate:proton symporter activity|glucose transmembrane transporter activity|plasma membrane|integral component of plasma membrane|hexose transmembrane transport|pollen tube
CGGC5_13692	2764.61	1270.49	4258.73	3.35205	1.74504	3.858e-08	4.19663e-07	Up	47.9899	35.3151	160.302	119.839	erg-4; B24P7.240, NCU03006	sterol 24-c-methyltransferase [Colletotrichum fructicola Nara gc5]	GO:0008168,GO:0016126	methyltransferase activity|sterol biosynthetic process	ko00100	Steroid biosynthesis
CGGC5_3572	928.097	62.2758	1793.92	28.806	4.8483	3.80841e-08	4.14601e-07	Up	0.219911	1.1951	16.3121	24.6593		C2H2 finger domain-containing protein [Colletotrichum fructicola Nara gc5]
CGGC5_12261	311.725	86.45	537.001	6.21169	2.63499	3.78472e-08	4.12687e-07	Up	4.5716	2.30074	27.566	21.0315	OpS4 {ECO:0000303|PubMed:26305932}; BBA_08182	salicylate hydroxylase [Colletotrichum fructicola Nara gc5]	GO:0004497,GO:0009405,GO:0071949	monooxygenase activity|pathogenesis|FAD binding	ko00626,ko00621,ko00624,ko01220	Naphthalene degradation|Dioxin degradation|Polycyclic aromatic hydrocarbon degradation|Degradation of aromatic compounds
CGGC5_1167	5111.06	1726.99	8495.13	4.91905	2.29838	3.76261e-08	4.10607e-07	Up	84.2732	98.627	609.511	365.89	SNOG_13722	epl1 protein [Colletotrichum fructicola Nara gc5]	GO:0005576	extracellular region
CGGC5_1246	306.994	116.134	497.853	4.28688	2.09993	3.75111e-08	4.09683e-07	Up	6.61536	7.24071	40.8138	30.3256
CGGC5_6986	164.242	51.6946	276.789	5.35431	2.4207	3.74159e-08	4.08974e-07	Up	1.67004	2.61312	9.32116	10.1685	SOD22	na h antiporter [Colletotrichum fructicola Nara gc5]	GO:0005886,GO:0015079,GO:0015385,GO:0016021,GO:0030004	plasma membrane|potassium ion transmembrane transporter activity|sodium:proton antiporter activity|integral component of membrane|cellular monovalent inorganic cation homeostasis
CGGC5_5477	66.87	11.4809	122.259	10.6489	3.41263	3.69728e-08	4.04457e-07	Up	0.496304	0	4.67988	4.23963		pectate lyase [Colletotrichum fructicola Nara gc5]
CGGC5_963	8176.59	3830.66	12522.5	3.26903	1.70886	3.54972e-08	3.88945e-07	Up	53.4968	57.2848	192.937	235.96	PHOT2; Os04g0304200, LOC_Os04g23890; OSJNBa0079M09.13	hisactophilin c49s mutant phototropin phy3 fusion protein [Colletotrichum fructicola Nara gc5]	GO:0000155,GO:0004674,GO:0005524,GO:0005634,GO:0005737,GO:0005886,GO:0006468,GO:0009882,GO:0018298	phosphorelay sensor kinase activity|protein serine/threonine kinase activity|ATP binding|nucleus|cytoplasm|plasma membrane|protein phosphorylation|blue light photoreceptor activity|protein-chromophore linkage
CGGC5_8001	858.709	371.715	1345.7	3.62025	1.85609	3.5244e-08	3.86483e-07	Up	5.22834	3.59414	15.8123	19.7939	SPBC582.10c	snf2 family helicase [Colletotrichum fructicola Nara gc5]	GO:0000113,GO:0003684,GO:0004386,GO:0005524,GO:0005737,GO:0005829,GO:0006289,GO:0008094	nucleotide-excision repair factor 4 complex|damaged DNA binding|helicase activity|ATP binding|cytoplasm|cytosol|nucleotide-excision repair|DNA-dependent ATPase activity
CGGC5_7296	240.749	44.7495	436.748	9.75983	3.28686	3.49135e-08	3.8317e-07	Up	1.45942	0.536619	11.5891	8.50015	HEXO2; Synonyms=HEX3; At1g05590; F3F20.4	glycosyl hydrolase family 20 [Colletotrichum fructicola Nara gc5]	GO:0004563,GO:0005886,GO:0005975,GO:0015929,GO:0035251,GO:0102148	beta-N-acetylhexosaminidase activity|plasma membrane|carbohydrate metabolic process|hexosaminidase activity|UDP-glucosyltransferase activity|N-acetyl-beta-D-galactosaminidase activity	ko00520,ko00604,ko00511,ko00603,ko00531,ko04142	Amino sugar and nucleotide sugar metabolism|Glycosphingolipid biosynthesis - ganglio series|Other glycan degradation|Glycosphingolipid biosynthesis - globo series|Glycosaminoglycan degradation|Lysosome
CGGC5_193	166.918	52.1398	281.696	5.40271	2.43368	3.40254e-08	3.7403e-07	Up	1.2581	1.12533	7.62904	6.68676	SPBC29A3.09c	ABC transporter [Colletotrichum fructicola Nara gc5]	GO:0005524,GO:0005829,GO:0016887,GO:0022626,GO:1900247	ATP binding|cytosol|ATPase activity|cytosolic ribosome|regulation of cytoplasmic translational elongation
CGGC5_5517	41.6761	3.64543	79.7068	21.8648	4.45054	3.36668e-08	3.70692e-07	Up	0	0.307144	2.72671	2.66947		MFS multidrug transporter [Colletotrichum fructicola Nara gc5]	GO:0005886,GO:0016021,GO:0055085	plasma membrane|integral component of membrane|transmembrane transport
CGGC5_2567	55.3782	7.57973	103.177	13.6122	3.76683	3.22518e-08	3.554e-07	Up	0.27797	0.274412	2.36753	2.63495		aryl-alcohol dehydrogenase [Colletotrichum fructicola Nara gc5]	GO:0016614,GO:0050660	oxidoreductase activity, acting on CH-OH group of donors|flavin adenine dinucleotide binding
CGGC5_3326	531.986	128.861	935.111	7.25676	2.85933	3.19955e-08	3.53152e-07	Up	6.14377	2.67548	38.8244	27.6544	sol5	FAD binding domain-containing protein [Colletotrichum fructicola Nara gc5]	GO:0009405,GO:0016491,GO:0016853,GO:0071949	pathogenesis|oxidoreductase activity|isomerase activity|FAD binding
CGGC5_2464	90.3588	19.8371	160.88	8.11006	3.01971	3.07676e-08	3.39876e-07	Up	0.467289	0.203227	2.77239	3.53726	pgt1; SPAC29B12.10c	small oligopeptide opt family [Colletotrichum fructicola Nara gc5]	GO:0005783,GO:0005789,GO:0005886,GO:0005887,GO:0015031,GO:0031520,GO:0034634,GO:0034775,GO:0035673,GO:0098709	endoplasmic reticulum|endoplasmic reticulum membrane|plasma membrane|integral component of plasma membrane|protein transport|plasma membrane of cell tip|glutathione transmembrane transporter activity|glutathione transmembrane transport|oligopeptide transmembrane transporter activity|glutathione import across plasma membrane
CGGC5_6093	713.322	270.219	1156.42	4.27959	2.09747	3.06224e-08	3.38549e-07	Up	3.5007	4.74125	16.2977	22.0411		hypothetical protein CGGC5_6093 [Colletotrichum fructicola Nara gc5]
CGGC5_12126	347.923	133.964	561.883	4.19429	2.06843	2.99954e-08	3.32121e-07	Up	2.27814	2.41909	15.3839	13.2304	UPC2; Synonyms=MOX4; YDR213W; YD8142.14, YD8142B.05	C6 zinc finger domain-containing protein [Colletotrichum fructicola Nara gc5]	GO:0000978,GO:0001077,GO:0005634,GO:0008270,GO:0016020,GO:0035961,GO:0035969,GO:0045944,GO:0048471,GO:0071456,GO:1904741	RNA polymerase II proximal promoter sequence-specific DNA binding|proximal promoter DNA-binding transcription activator activity, RNA polymerase II-specific|nucleus|zinc ion binding|membrane|positive regulation of ergosterol biosynthetic process by positive regulation of transcription from RNA polymerase II promoter|positive regulation of sterol import by positive regulation of transcription from…
CGGC5_528	125.338	34.0213	216.655	6.3682	2.67089	2.98778e-08	3.31401e-07	Up	2.668	1.62462	14.4052	11.0192		glyoxalase bleomycin resistance protein dioxygenase superfamily [Colletotrichum fructicola Nara gc5]
CGGC5_11138	3233.52	1486.31	4980.73	3.35106	1.74462	2.94473e-08	3.26894e-07	Up	13.6283	13.8955	43.1189	46.5198	prp4; SPCC777.14	serine threonine-protein kinase prp4 [Colletotrichum fructicola Nara gc5]	GO:0004672,GO:0004674,GO:0005524,GO:0005634,GO:0006468,GO:0045292,GO:0070317,GO:1905746	protein kinase activity|protein serine/threonine kinase activity|ATP binding|nucleus|protein phosphorylation|mRNA cis splicing, via spliceosome|negative regulation of G0 to G1 transition|positive regulation of mRNA cis splicing, via spliceosome
CGGC5_282	49.6404	1.95058	97.3303	49.898	5.64091	2.9125e-08	3.23581e-07	Up	0.167716	0	3.7416	2.70909		bnr asp-box repeat domain protein [Colletotrichum fructicola Nara gc5]
CGGC5_759	31.0536	0.975292	61.132	62.6807	5.96995	2.87801e-08	3.20276e-07	Up	0.0359209	0	0.828666	0.517689	SUB2	subtilisin-like serine protease pr1j [Colletotrichum fructicola Nara gc5]	GO:0004252,GO:0005576,GO:0009405	serine-type endopeptidase activity|extracellular region|pathogenesis
CGGC5_7483	90.6233	19.8703	161.376	8.1215	3.02175	2.87722e-08	3.20276e-07	Up	1.11848	0.164973	5.3873	7.03498	atf21; SPBC2F12.09c	transcription factor atf21 [Colletotrichum fructicola Nara gc5]	GO:0000978,GO:0000982,GO:0005634,GO:0010672	RNA polymerase II proximal promoter sequence-specific DNA binding|transcription factor activity, RNA polymerase II proximal promoter sequence-specific DNA binding|nucleus|regulation of transcription from RNA polymerase II promoter involved in meiotic cell cycle
CGGC5_11575	1448.29	645.007	2251.58	3.49078	1.80355	2.85448e-08	3.18445e-07	Up	18.1363	12.8819	60.969	49.7744	ARG82; Synonyms=ARGR3, IPK2; YDR173C; YD9395.06C	arginine metabolism regulation protein iii [Colletotrichum fructicola Nara gc5]	GO:0000122,GO:0000821,GO:0000823,GO:0000824,GO:0000825,GO:0000827,GO:0005524,GO:0005634,GO:0006525,GO:0008440,GO:0016236,GO:0030674,GO:0032958,GO:0035004,GO:0045944,GO:0046854,GO:0046872,GO:0050821	negative regulation of transcription by RNA polymerase II|regulation of arginine metabolic process|inositol-1,4,5-trisphosphate 6-kinase activity|inositol tetrakisphosphate 3-kinase activity|inositol tetrakisphosphate 6-kinase activity|inositol-1,3,4,5,6-pentakisphosphate kinase activity|ATP binding|nucleus|arginine metabolic process|inositol-1,4,5-trisphosphate 3-kinase activity|macroautophagy|p…	ko00562,ko04070	Inositol phosphate metabolism|Phosphatidylinositol signaling system
CGGC5_12310	1162.99	511.772	1814.2	3.54493	1.82576	2.83525e-08	3.1656e-07	Up	5.80314	4.08282	20.0896	25.639	ARI4; At3g27720; MGF10.12	ibr domain-containing protein [Colletotrichum fructicola Nara gc5]	GO:0004842,GO:0046872	ubiquitin-protein transferase activity|metal ion binding
CGGC5_1886	370.159	142.292	598.025	4.2028	2.07135	2.75029e-08	3.07837e-07	Up	5.63231	2.98882	16.9017	20.4319	SPAC19A8.02	transcription factor [Colletotrichum fructicola Nara gc5]	GO:0005816,GO:0005886,GO:0016021,GO:0016538,GO:0031965,GO:0032541,GO:0045737,GO:0061817	spindle pole body|plasma membrane|integral component of membrane|cyclin-dependent protein serine/threonine kinase regulator activity|nuclear membrane|cortical endoplasmic reticulum|positive regulation of cyclin-dependent protein serine/threonine kinase activity|endoplasmic reticulum-plasma membrane tethering
CGGC5_5892	212.108	71.1342	353.081	4.96359	2.31138	2.59065e-08	2.90931e-07	Up	1.64061	1.18615	6.87684	7.42277	ARB_07629	alpha-1,2-mannosidase, putative [Colletotrichum fructicola Nara gc5]	GO:0005576,GO:0008152,GO:0016798,GO:0030246	extracellular region|metabolic process|hydrolase activity, acting on glycosyl bonds|carbohydrate binding
CGGC5_6153	35391.9	16516.3	54267.5	3.2857	1.7162	2.53974e-08	2.85927e-07	Up	670.873	710.196	2733.5	2386.2		hpp family protein [Colletotrichum fructicola Nara gc5]
CGGC5_12909	283.187	103.28	463.093	4.48383	2.16473	2.53913e-08	2.85927e-07	Up	1.94972	2.0425	9.95353	10.8395	CDKE-1; Os10g0580300, LOC_Os10g42950; OsJ_32608 {ECO:0000312|EMBL:EEE51472.1}, OSJNBa0056G17.11	ankyrin repeat protein [Colletotrichum fructicola Nara gc5]	GO:0004693,GO:0005524,GO:0005634,GO:0006468,GO:0008353,GO:0016592	cyclin-dependent protein serine/threonine kinase activity|ATP binding|nucleus|protein phosphorylation|RNA polymerase II CTD heptapeptide repeat kinase activity|mediator complex
CGGC5_5210	4025.22	1847.16	6203.29	3.35828	1.74772	2.52684e-08	2.8495e-07	Up	34.5176	34.0212	128.506	120.83	SPAPJ696.02	duf500 and domain-containing protein [Colletotrichum fructicola Nara gc5]	GO:0006897,GO:0007015,GO:0030479,GO:0032587,GO:0035091,GO:0051015,GO:0051017,GO:0051666,GO:1900027	endocytosis|actin filament organization|actin cortical patch|ruffle membrane|phosphatidylinositol binding|actin filament binding|actin filament bundle assembly|actin cortical patch localization|regulation of ruffle assembly
CGGC5_1288	1662.14	428.467	2895.81	6.75853	2.75671	2.45763e-08	2.77607e-07	Up	28.1122	18.3333	204.688	141.72	RBE1; Synonyms=PRY2; CaO19.7218	extracellular scp domain protein [Colletotrichum fructicola Nara gc5]	GO:0005576,GO:0005615,GO:0005618,GO:0009405,GO:0009986,GO:0071555	extracellular region|extracellular space|cell wall|pathogenesis|cell surface|cell wall organization
CGGC5_1188	9174.31	4264.64	14084	3.3025	1.72356	2.43273e-08	2.75024e-07	Up	61.3621	77.3977	283.747	270.355	pi030, SPBC691.05c, SPBP22H7.01c	plasma membrane channel protein [Colletotrichum fructicola Nara gc5]	GO:0005783,GO:0016021,GO:0061817	endoplasmic reticulum|integral component of membrane|endoplasmic reticulum-plasma membrane tethering
CGGC5_11021	5622.14	2293.56	8950.71	3.90254	1.96441	2.38832e-08	2.7023e-07	Up	30.9689	40.8097	122.334	160.414	chs-1; B11H24.170, NCU03611	chitin synthase 1 [Colletotrichum fructicola Nara gc5]	GO:0004100,GO:0005886,GO:0006031,GO:0016021,GO:0030428,GO:0071555	chitin synthase activity|plasma membrane|chitin biosynthetic process|integral component of membrane|cell septum|cell wall organization	ko00520	Amino sugar and nucleotide sugar metabolism
CGGC5_6573	12566.6	3605	21528.2	5.97177	2.57816	2.37895e-08	2.69621e-07	Up	85.3403	106.318	496.508	719.437	mfs1 {ECO:0000303|PubMed:24412484}; AFLA_082160	MFS glucose [Colletotrichum fructicola Nara gc5]	GO:0008643,GO:0016021,GO:0022857	carbohydrate transport|integral component of membrane|transmembrane transporter activity
CGGC5_7854	51.4265	6.0174	96.8355	16.0926	4.00832	2.24111e-08	2.54853e-07	Up	0.299441	0.299369	5.43914	3.82954		hypothetical protein CGGC5_7854 [Colletotrichum fructicola Nara gc5]
CGGC5_13291	740.135	310.581	1169.69	3.76614	1.91309	2.24105e-08	2.54853e-07	Up	4.48852	2.59521	13.095	16.3104		WD repeat-containing [Colletotrichum fructicola Nara gc5]
CGGC5_10867	119.376	30.9298	207.822	6.71915	2.74828	2.2345e-08	2.54529e-07	Up	0.337694	0.192022	1.67104	1.95812	HET-E1	nacht and ankyrin domain protein [Colletotrichum fructicola Nara gc5]	GO:0005525	GTP binding
CGGC5_13627	361.4	80.153	642.647	8.01775	3.0032	2.21743e-08	2.52798e-07	Up	2.11893	1.7517	21.7302	15.4059	aglD; AN7152	alpha-galactosidase precursor [Colletotrichum fructicola Nara gc5]	GO:0004557,GO:0005576,GO:0005737,GO:0009311,GO:0016139,GO:0046355,GO:0046477,GO:0052692	alpha-galactosidase activity|extracellular region|cytoplasm|oligosaccharide metabolic process|glycoside catabolic process|mannan catabolic process|glycosylceramide catabolic process|raffinose alpha-galactosidase activity	ko00603,ko00561,ko00052,ko00600	Glycosphingolipid biosynthesis - globo series|Glycerolipid metabolism|Galactose metabolism|Sphingolipid metabolism
CGGC5_8436	775.944	328.954	1222.93	3.71765	1.89439	2.09326e-08	2.39045e-07	Up	5.20866	6.07424	21.7598	29.1413		tRNA processing endoribonuclease [Colletotrichum fructicola Nara gc5]
CGGC5_1214	3279.52	1491.21	5067.82	3.39845	1.76488	2.07646e-08	2.37328e-07	Up	29.7678	29.8144	106.006	134.373	SEC14; ABR020W	sec14 cytosolic factor [Colletotrichum fructicola Nara gc5]	GO:0000139,GO:0005829,GO:0006896,GO:0008525,GO:0008526,GO:0030437,GO:0043001,GO:0046488,GO:0048194,GO:1901352,GO:2001246	Golgi membrane|cytosol|Golgi to vacuole transport|phosphatidylcholine transporter activity|phosphatidylinositol transporter activity|ascospore formation|Golgi to plasma membrane protein transport|phosphatidylinositol metabolic process|Golgi vesicle budding|negative regulation of phosphatidylglycerol biosynthetic process|negative regulation of phosphatidylcholine biosynthetic process
CGGC5_6715	13617.9	6262.61	20973.2	3.34896	1.74371	2.05129e-08	2.34649e-07	Up	153.596	103.12	466.963	424.808		2 -cyclic-nucleotide 2 -phosphodiesterase [Colletotrichum fructicola Nara gc5]
CGGC5_7719	34.2316	1.46294	67.0002	45.7984	5.51722	1.99509e-08	2.28607e-07	Up	0.222532	0	4.87902	4.08748		hypothetical protein CGGC5_7719 [Colletotrichum fructicola Nara gc5]
CGGC5_5504	336.899	126.143	547.656	4.34155	2.11821	1.97357e-08	2.26332e-07	Up	1.91211	1.57012	6.52144	8.37894	PLP5; At4g37060; AP22.93, C7A10.300	protein kinase subdomain-containing protein [Colletotrichum fructicola Nara gc5]	GO:0004620,GO:0006952,GO:0010311,GO:0016042,GO:0047372	phospholipase activity|defense response|lateral root formation|lipid catabolic process|acylglycerol lipase activity
CGGC5_652	46.5827	4.65386	88.5116	19.019	4.24937	1.94562e-08	2.23317e-07	Up	0	0.182641	1.84742	1.71839	ARB_01230	cell wall anchored protein [Colletotrichum fructicola Nara gc5]	GO:0005576,GO:0016021	extracellular region|integral component of membrane
CGGC5_6040	1137.88	492.702	1783.06	3.61894	1.85557	1.85526e-08	2.13307e-07	Up	20.9811	14.4834	69.0898	59.8607	abnC; AFLA_123690	endo-arabinase [Colletotrichum fructicola Nara gc5]	GO:0005576,GO:0031222,GO:0045493,GO:0046558	extracellular region|arabinan catabolic process|xylan catabolic process|arabinan endo-1,5-alpha-L-arabinosidase activity
CGGC5_6341	537.088	214.937	859.239	3.99763	1.99915	1.83615e-08	2.11291e-07	Up	9.21128	4.52656	29.5935	26.6904		FAD-dependent oxygenase [Colletotrichum fructicola Nara gc5]	GO:0016491,GO:0071949	oxidoreductase activity|FAD binding
CGGC5_10471	80.5307	15.8128	145.249	9.18554	3.19936	1.75019e-08	2.0157e-07	Up	0.162538	0.562142	3.82337	3.3031		hypothetical protein CGGC5_10471 [Colletotrichum fructicola Nara gc5]
CGGC5_11889	757.928	316.792	1199.06	3.78502	1.9203	1.65557e-08	1.90998e-07	Up	4.565	4.06401	17.1133	17.7721	YDR341C; D9651.10	arginyl-trna synthetase [Colletotrichum fructicola Nara gc5]	GO:0004814,GO:0005524,GO:0005739,GO:0005829,GO:0006420,GO:0032543	arginine-tRNA ligase activity|ATP binding|mitochondrion|cytosol|arginyl-tRNA aminoacylation|mitochondrial translation	ko00970	Aminoacyl-tRNA biosynthesis
CGGC5_6345	104.481	24.5904	184.371	7.4977	2.90645	1.64967e-08	1.9048e-07	Up	0.815228	0.350446	5.63552	4.66976		ankyrin repeat protein [Colletotrichum fructicola Nara gc5]
CGGC5_3597	429.65	166.901	692.399	4.14856	2.05261	1.59654e-08	1.84503e-07	Up	4.19324	3.90829	17.1878	21.4713	gel3; AFUA_2G12850	1,3-beta-glucanosyltransferase, putative [Colletotrichum fructicola Nara gc5]	GO:0005886,GO:0009277,GO:0031225,GO:0031505,GO:0042124,GO:0071970	plasma membrane|fungal-type cell wall|anchored component of membrane|fungal-type cell wall organization|1,3-beta-glucanosyltransferase activity|fungal-type cell wall (1->3)-beta-D-glucan biosynthetic process
[truncated: 2,205 more rows]

## Sheet: Table S3
Table S3 Expression level of 22 DEGs annotated to the MAPK signaling pathway.
[truncated: 23 more rows]

## Sheet: Table S4
Table S4 Expression level of 62 DEGs enriched in pathogenesis terms.
[truncated: 63 more rows]
